# Supplementary material for: A robust method for measuring aminoacylation through tRNA-Seq
Source: bioRxiv. 2024 Mar 6:2023.07.31.551363. Originally published 2023 Aug 1. Preprint. [Version 2] doi: 10.1101/2023.07.31.551363 (PMC10418082; doi:10.1101/2023.07.31.551363)
Supplement: Supplement 5 [file media-5.xlsx]

## Sheet: Fig2C
index	Sample	Intensity
0	Input	0
1	Input	0
2	Input	0
3	Input	0
4	Input	0
5	Input	0
6	Input	0
7	Input	0
8	Input	0
9	Input	0
10	Input	0
11	Input	0
12	Input	0
13	Input	0
14	Input	0
15	Input	0
16	Input	0
17	Input	0
18	Input	0
19	Input	0
20	Input	0
21	Input	0
22	Input	0
23	Input	0
24	Input	0
25	Input	0
26	Input	0
27	Input	0
28	Input	0
29	Input	0
30	Input	0
31	Input	0
32	Input	0
33	Input	0
34	Input	0
35	Input	0
36	Input	0
37	Input	0
38	Input	0
39	Input	0
40	Input	0
41	Input	0
42	Input	0
43	Input	0
44	Input	0
45	Input	0
46	Input	0
47	Input	0
48	Input	0
49	Input	0
50	Input	0
51	Input	0
52	Input	0
53	Input	0
54	Input	0
55	Input	1.17182e-05
56	Input	0.00070368
57	Input	0.00135829
58	Input	0.001173
59	Input	0.000939729
60	Input	0
61	Input	0.000671532
62	Input	0.000217291
63	Input	6.1551e-06
64	Input	0.000499326
65	Input	0.00049327
66	Input	8.74348e-05
67	Input	0.000390762
68	Input	0.00164348
69	Input	0.00212458
70	Input	0.00275077
71	Input	0.0028134
72	Input	0.0013752
73	Input	0.000356023
74	Input	2.59433e-05
75	Input	0.000113673
76	Input	0.000544351
77	Input	0.000740357
78	Input	0.00128697
79	Input	0.000153417
80	Input	0
81	Input	0.00108199
82	Input	0.00225606
83	Input	0.00285462
84	Input	0.0034272
85	Input	0.00118471
86	Input	0.000345933
87	Input	8.76074e-05
88	Input	0.000444982
89	Input	0.000153599
90	Input	0.00013206
91	Input	6.36061e-05
92	Input	1.62203e-05
93	Input	0.000340862
94	Input	0.000360331
95	Input	0.000582159
96	Input	0.000944063
97	Input	0.00103969
98	Input	0.000572041
99	Input	0.000131976
100	Input	3.67103e-05
101	Input	1.23261e-05
102	Input	0
103	Input	0
104	Input	0.000253069
105	Input	0
106	Input	0.000117676
107	Input	0.000778997
108	Input	0.0011357
109	Input	0.000235271
110	Input	0.000151598
111	Input	0
112	Input	0
113	Input	0
114	Input	0
115	Input	0
116	Input	0
117	Input	0
118	Input	0
119	Input	0
120	Input	0
121	Input	0
122	Input	0.00488102
123	Input	0.0237368
124	Input	0.0547499
125	Input	0.100133
126	Input	0.165184
127	Input	0.251657
128	Input	0.359836
129	Input	0.48451
130	Input	0.615302
131	Input	0.738728
132	Input	0.847701
133	Input	0.9289
134	Input	0.981958
135	Input	0.998683
136	Input	0.981348
137	Input	0.928837
138	Input	0.860806
139	Input	0.781597
140	Input	0.698666
141	Input	0.615107
142	Input	0.529311
143	Input	0.447901
144	Input	0.375949
145	Input	0.31253
146	Input	0.258949
147	Input	0.214132
148	Input	0.177329
149	Input	0.146658
150	Input	0.122624
151	Input	0.102146
152	Input	0.085636
153	Input	0.0723375
154	Input	0.0611749
155	Input	0.0513801
156	Input	0.0431795
157	Input	0.0362143
158	Input	0.030228
159	Input	0.0260142
160	Input	0.0221901
161	Input	0.0179776
162	Input	0.0149079
163	Input	0.0121829
164	Input	0.00956707
165	Input	0.00674964
166	Input	0.00503142
167	Input	0.00209085
168	Input	0.000667432
169	Input	0.000846281
170	Input	0.000110473
171	Input	0
172	Input	0.000279216
173	Input	0.00105847
174	Input	0.00361908
175	Input	0.00663984
176	Input	0.00945667
177	Input	0.0133241
178	Input	0.0184566
179	Input	0.024632
180	Input	0.0325647
181	Input	0.0424198
182	Input	0.0542135
183	Input	0.0670638
184	Input	0.0835957
185	Input	0.105336
186	Input	0.132302
187	Input	0.166828
188	Input	0.205921
189	Input	0.250261
190	Input	0.29926
191	Input	0.350777
192	Input	0.40406
193	Input	0.457149
194	Input	0.506785
195	Input	0.548779
196	Input	0.585153
197	Input	0.611053
198	Input	0.624943
199	Input	0.626983
200	Input	0.619942
201	Input	0.601195
202	Input	0.574016
203	Input	0.540605
204	Input	0.504274
205	Input	0.466895
206	Input	0.430804
207	Input	0.397808
208	Input	0.368773
209	Input	0.345421
210	Input	0.330857
211	Input	0.322473
212	Input	0.320362
213	Input	0.321795
214	Input	0.32566
215	Input	0.328456
216	Input	0.327323
217	Input	0.321914
218	Input	0.31001
219	Input	0.29463
220	Input	0.275379
221	Input	0.25511
222	Input	0.236178
223	Input	0.219324
224	Input	0.206802
225	Input	0.198754
226	Input	0.198182
227	Input	0.205585
228	Input	0.219816
229	Input	0.237898
230	Input	0.257158
231	Input	0.274117
232	Input	0.28622
233	Input	0.29299
234	Input	0.29124
235	Input	0.282706
236	Input	0.267124
237	Input	0.247236
238	Input	0.223439
239	Input	0.197171
240	Input	0.170448
241	Input	0.145804
242	Input	0.122162
243	Input	0.102431
244	Input	0.0862357
245	Input	0.0730255
246	Input	0.0620502
247	Input	0.0543686
248	Input	0.0481788
249	Input	0.0411632
250	Input	0.0360735
251	Input	0.0317443
252	Input	0.027729
253	Input	0.02373
254	Input	0.0209521
255	Input	0.0182886
256	Input	0.0157871
257	Input	0.0148411
258	Input	0.0137771
259	Input	0.0128199
260	Input	0.0122711
261	Input	0.0127765
262	Input	0.0141322
263	Input	0.0169011
264	Input	0.0195693
265	Input	0.0223073
266	Input	0.0256156
267	Input	0.0282623
268	Input	0.0309232
269	Input	0.0329699
270	Input	0.0352086
271	Input	0.0360001
272	Input	0.036481
273	Input	0.0362419
274	Input	0.0357064
275	Input	0.0352479
276	Input	0.0348981
277	Input	0.0336764
278	Input	0.0314731
279	Input	0.0295261
280	Input	0.0270685
281	Input	0.024492
282	Input	0.0226316
283	Input	0.0210861
284	Input	0.0189791
285	Input	0.0176721
286	Input	0.016422
287	Input	0.0135661
288	Input	0.0127875
289	Input	0.012816
290	Input	0.012464
291	Input	0.0124817
292	Input	0.0125046
293	Input	0.010932
294	Input	0.0111473
295	Input	0.012338
296	Input	0.0142911
297	Input	0.0169529
298	Input	0.0200873
299	Input	0.0229353
300	Input	0.0258211
301	Input	0.0268219
302	Input	0.0266671
303	Input	0.0268002
304	Input	0.0269044
305	Input	0.0258628
306	Input	0.0255384
307	Input	0.0248605
308	Input	0.0237835
309	Input	0.0242842
310	Input	0.0247581
311	Input	0.0243037
312	Input	0.0241223
313	Input	0.0247139
314	Input	0.0257998
315	Input	0.027055
316	Input	0.0285973
317	Input	0.0293072
318	Input	0.0305171
319	Input	0.0319989
320	Input	0.0334913
321	Input	0.0341496
322	Input	0.0334861
323	Input	0.0317381
324	Input	0.0302519
325	Input	0.0286214
326	Input	0.0282809
327	Input	0.028424
328	Input	0.0282044
329	Input	0.02733
330	Input	0.0266549
331	Input	0.0252384
332	Input	0.0247933
333	Input	0.0246296
334	Input	0.0250167
335	Input	0.025805
336	Input	0.0273443
337	Input	0.0292611
338	Input	0.0313843
339	Input	0.0333685
340	Input	0.0346288
341	Input	0.0345082
342	Input	0.0341086
343	Input	0.0344964
344	Input	0.0354216
345	Input	0.036564
346	Input	0.0390501
347	Input	0.0407085
348	Input	0.0422697
349	Input	0.0442693
350	Input	0.0451758
351	Input	0.0462496
352	Input	0.0475672
353	Input	0.0490896
354	Input	0.0504821
355	Input	0.0514265
356	Input	0.0528086
357	Input	0.0548068
358	Input	0.0573756
359	Input	0.0605321
360	Input	0.063255
361	Input	0.0659295
362	Input	0.0687974
363	Input	0.0725259
364	Input	0.0759384
365	Input	0.0783458
366	Input	0.0799446
367	Input	0.0799398
368	Input	0.0789675
369	Input	0.078459
370	Input	0.0792972
371	Input	0.0800541
372	Input	0.0810091
373	Input	0.0830366
374	Input	0.084528
375	Input	0.0869573
376	Input	0.0908293
377	Input	0.0946857
378	Input	0.0998699
379	Input	0.104565
380	Input	0.110791
381	Input	0.117409
382	Input	0.125308
383	Input	0.134226
384	Input	0.144139
385	Input	0.154608
386	Input	0.16517
387	Input	0.174875
388	Input	0.184811
389	Input	0.193553
390	Input	0.202185
391	Input	0.211196
392	Input	0.220731
393	Input	0.230663
394	Input	0.242684
395	Input	0.255208
396	Input	0.270278
397	Input	0.288589
398	Input	0.3087
399	Input	0.335798
400	Input	0.394763
401	Input	0.631079
402	Input	1.1486
403	Input	1.97869
404	Input	2.9168
405	Input	3.68714
406	Input	4.12047
407	Input	4.07426
408	Input	3.75508
409	Input	3.28061
410	Input	2.75767
411	Input	2.27069
412	Input	1.84697
413	Input	1.52293
414	Input	1.27228
415	Input	1.08652
416	Input	0.928588
417	Input	0.793033
418	Input	0.681308
419	Input	0.59137
420	Input	0.52506
421	Input	0.485323
422	Input	0.463471
423	Input	0.455479
424	Input	0.458865
425	Input	0.468172
426	Input	0.480664
427	Input	0.494748
428	Input	0.512817
429	Input	0.53183
430	Input	0.550551
431	Input	0.567664
432	Input	0.580136
433	Input	0.590564
434	Input	0.59944
435	Input	0.608108
436	Input	0.616256
437	Input	0.623026
438	Input	0.627499
439	Input	0.631908
440	Input	0.634825
441	Input	0.6363
442	Input	0.633762
443	Input	0.629231
444	Input	0.62728
445	Input	0.629465
446	Input	0.638996
447	Input	0.655377
448	Input	0.67512
449	Input	0.693409
450	Input	0.710507
451	Input	0.722583
452	Input	0.733642
453	Input	0.747688
454	Input	0.769868
455	Input	0.801077
456	Input	0.836004
457	Input	0.872052
458	Input	0.912065
459	Input	0.95716
460	Input	1.01091
461	Input	1.07853
462	Input	1.15671
463	Input	1.24122
464	Input	1.34656
465	Input	1.48399
466	Input	1.68485
467	Input	2.16742
468	Input	3.29673
469	Input	5.18166
470	Input	7.4709
471	Input	9.62507
472	Input	11.2057
473	Input	11.8889
474	Input	11.9145
475	Input	11.5448
476	Input	10.912
477	Input	10.1122
478	Input	9.23385
479	Input	8.32689
480	Input	7.41775
481	Input	6.53405
482	Input	5.70951
483	Input	4.96026
484	Input	4.27528
485	Input	3.67341
486	Input	3.17394
487	Input	2.74001
488	Input	2.39253
489	Input	2.10998
490	Input	1.88375
491	Input	1.70274
492	Input	1.55522
493	Input	1.41516
494	Input	1.29391
495	Input	1.18301
496	Input	1.08557
497	Input	0.997012
498	Input	0.914659
499	Input	0.836016
500	Input	0.76442
501	Input	0.695657
502	Input	0.633349
503	Input	0.576491
504	Input	0.529223
505	Input	0.488204
506	Input	0.456352
507	Input	0.429129
508	Input	0.404357
509	Input	0.3829
510	Input	0.362155
511	Input	0.344767
512	Input	0.329728
513	Input	0.317264
514	Input	0.306606
515	Input	0.297596
516	Input	0.289566
517	Input	0.283361
518	Input	0.278419
519	Input	0.276728
520	Input	0.279323
521	Input	0.288111
522	Input	0.301212
523	Input	0.316586
524	Input	0.330249
525	Input	0.338776
526	Input	0.340251
527	Input	0.336892
528	Input	0.327107
529	Input	0.311553
530	Input	0.292635
531	Input	0.273374
532	Input	0.253723
533	Input	0.236547
534	Input	0.221788
535	Input	0.208237
536	Input	0.195755
537	Input	0.184253
538	Input	0.173797
539	Input	0.163956
540	Input	0.154569
541	Input	0.1462
542	Input	0.140077
543	Input	0.135133
544	Input	0.129827
545	Input	0.125366
546	Input	0.119959
547	Input	0.114179
548	Input	0.108814
549	Input	0.104539
550	Input	0.100462
551	Input	0.096714
552	Input	0.0930619
553	Input	0.0904467
554	Input	0.0874938
555	Input	0.0855582
556	Input	0.0835518
557	Input	0.0805619
558	Input	0.0773102
559	Input	0.0749121
560	Input	0.0729341
561	Input	0.0722575
562	Input	0.0717663
563	Input	0.0705682
564	Input	0.0686628
565	Input	0.0660131
566	Input	0.0633286
567	Input	0.0603529
568	Input	0.0577844
569	Input	0.0573444
570	Input	0.0555188
571	Input	0.0534202
572	Input	0.0513834
573	Input	0.0506933
574	Input	0.0495764
575	Input	0.048966
576	Input	0.0479071
577	Input	0.0465767
578	Input	0.0446903
579	Input	0.043666
580	Input	0.0433717
581	Input	0.040845
582	Input	0.0377921
583	Input	0.0355921
584	Input	0.0346792
585	Input	0.0334848
586	Input	0.0325037
587	Input	0.0324772
588	Input	0.0318915
589	Input	0.0320455
590	Input	0.0320726
591	Input	0.0315661
592	Input	0.0298047
593	Input	0.0288945
594	Input	0.0280286
595	Input	0.0278659
596	Input	0.0272964
597	Input	0.0266828
598	Input	0.0264491
599	Input	0.0258081
600	Input	0.024942
601	Input	0.0249522
602	Input	0.0253697
603	Input	0.0249921
604	Input	0.0251228
605	Input	0.0255095
606	Input	0.0258582
607	Input	0.0255327
608	Input	0.024442
609	Input	0.0224089
610	Input	0.0220293
611	Input	0.0227027
612	Input	0.0235683
613	Input	0.0233221
614	Input	0.0221964
615	Input	0.0214903
616	Input	0.0215614
617	Input	0.0215592
618	Input	0.02115
619	Input	0.0203737
620	Input	0.0205568
621	Input	0.0196374
622	Input	0.0189035
623	Input	0.0188248
624	Input	0.0186991
625	Input	0.0183077
626	Input	0.0189747
627	Input	0.0188294
628	Input	0.0186543
629	Input	0.0188922
630	Input	0.0191377
631	Input	0.0189108
632	Input	0.0184851
633	Input	0.0178158
634	Input	0.017115
635	Input	0.0168333
636	Input	0.0161601
637	Input	0.0154001
638	Input	0.014657
639	Input	0.0146835
640	Input	0.0135466
641	Input	0.0132225
642	Input	0.0130349
643	Input	0.0131412
644	Input	0.0130953
645	Input	0.0139421
646	Input	0.013752
647	Input	0.0124753
648	Input	0.0118627
649	Input	0.0109091
650	Input	0.0102465
651	Input	0.00924994
652	Input	0.00900074
653	Input	0.0098669
654	Input	0.0109841
655	Input	0.0110994
656	Input	0.0115927
657	Input	0.010872
658	Input	0.00937863
659	Input	0.00829761
660	Input	0.00853498
661	Input	0.00797034
662	Input	0.00711394
663	Input	0.00620163
664	Input	0.00550181
665	Input	0.00514166
666	Input	0.00508608
667	Input	0.00517331
668	Input	0.00503203
669	Input	0.00462202
670	Input	0.00489776
671	Input	0.00509303
672	Input	0.00552904
673	Input	0.00582182
674	Input	0.00560445
675	Input	0.00483942
676	Input	0.00429163
677	Input	0.00300575
678	Input	0.00291747
679	Input	0.00279268
680	Input	0.00524761
681	Input	0.00609476
682	Input	0.00648727
683	Input	0.00519266
684	Input	0.00321135
685	Input	0.00131468
686	Input	0.000231818
687	Input	0.000640411
688	Input	0.000707582
689	Input	3.75923e-05
690	Input	0.000589163
691	Input	0.00154956
692	Input	0.000972566
693	Input	0.00147562
694	Input	0.00148407
695	Input	0.00120738
696	Input	0.00098412
697	Input	0.00115548
698	Input	0.000248398
699	Input	7.23068e-06
700	Input	0.000398757
701	Input	0.00184687
702	Input	0.00425093
703	Input	0.00559038
704	Input	0.00472215
705	Input	0.00332247
706	Input	0.000550354
707	Input	0
708	Input	0.000156238
709	Input	3.95231e-05
710	Input	0
711	Input	0.000498155
712	Input	0.000616257
713	Input	0
714	Input	0
715	Input	0.00047668
716	Input	0.000213707
717	Input	8.77114e-05
718	Input	0.000729065
719	Input	0.000193618
720	Input	0.000348335
721	Input	0.000106867
722	Input	0.000626139
723	Input	0
724	Input	0
725	Input	6.47086e-05
726	Input	1.51368e-05
727	Input	0.000273327
728	Input	0.000296358
729	Input	0.000204764
730	Input	0
731	Input	0.000451844
732	Input	0
733	Input	0
734	Input	0
735	Input	0
736	Input	9.88389e-05
737	Input	0.0018174
738	Input	0.00171151
739	Input	0.000992564
740	Input	0.000722281
741	Input	0.000127505
742	Input	0
743	Input	0.000369486
744	Input	3.73019e-05
745	Input	0
746	Input	0.000122787
747	Input	0
748	Input	0
749	Input	0
750	Input	0
751	Input	0
752	Input	0
753	Input	0
754	Input	0
755	Input	0
756	Input	0
757	Input	0
758	Input	0
759	Input	0
0	4h, pH=8	0
1	4h, pH=8	0
2	4h, pH=8	0
3	4h, pH=8	0
4	4h, pH=8	0
5	4h, pH=8	0
6	4h, pH=8	0
7	4h, pH=8	0
8	4h, pH=8	0
9	4h, pH=8	0
10	4h, pH=8	0
11	4h, pH=8	0
12	4h, pH=8	0
13	4h, pH=8	0
14	4h, pH=8	0
15	4h, pH=8	0
16	4h, pH=8	0
17	4h, pH=8	0
18	4h, pH=8	0
19	4h, pH=8	0
20	4h, pH=8	0
21	4h, pH=8	0
22	4h, pH=8	0
23	4h, pH=8	0
24	4h, pH=8	0
25	4h, pH=8	0
26	4h, pH=8	0
27	4h, pH=8	0
28	4h, pH=8	0
29	4h, pH=8	0
30	4h, pH=8	0
31	4h, pH=8	0
32	4h, pH=8	0
33	4h, pH=8	0
34	4h, pH=8	0
35	4h, pH=8	0
36	4h, pH=8	0
37	4h, pH=8	0
38	4h, pH=8	0
39	4h, pH=8	0
40	4h, pH=8	0
41	4h, pH=8	0
42	4h, pH=8	0
43	4h, pH=8	0
44	4h, pH=8	0
45	4h, pH=8	0
46	4h, pH=8	0
47	4h, pH=8	0
48	4h, pH=8	0
49	4h, pH=8	0
50	4h, pH=8	0
51	4h, pH=8	0
52	4h, pH=8	0
53	4h, pH=8	0
54	4h, pH=8	0
55	4h, pH=8	0
56	4h, pH=8	0
57	4h, pH=8	0
58	4h, pH=8	0
59	4h, pH=8	0
60	4h, pH=8	0
61	4h, pH=8	0
62	4h, pH=8	0
63	4h, pH=8	0
64	4h, pH=8	0
65	4h, pH=8	0
66	4h, pH=8	8.76447e-05
67	4h, pH=8	0
68	4h, pH=8	0.00172774
69	4h, pH=8	0.00107298
70	4h, pH=8	0.00146307
71	4h, pH=8	0.000916578
72	4h, pH=8	0.00170625
73	4h, pH=8	0.00248915
74	4h, pH=8	0.00300577
75	4h, pH=8	0.0030231
76	4h, pH=8	0.00402946
77	4h, pH=8	0.00436793
78	4h, pH=8	0.0035891
79	4h, pH=8	0.00278647
80	4h, pH=8	0.00266407
81	4h, pH=8	0.00105098
82	4h, pH=8	2.91344e-05
83	4h, pH=8	1.08407e-05
84	4h, pH=8	0.000313536
85	4h, pH=8	0
86	4h, pH=8	0.000419942
87	4h, pH=8	0.000722328
88	4h, pH=8	0.000995316
89	4h, pH=8	0.00304796
90	4h, pH=8	0.00283818
91	4h, pH=8	0.00193056
92	4h, pH=8	0.0013051
93	4h, pH=8	0.00116337
94	4h, pH=8	0.00112169
95	4h, pH=8	0.00130217
96	4h, pH=8	0.00166594
97	4h, pH=8	0.00135165
98	4h, pH=8	0.000546074
99	4h, pH=8	0.00101482
100	4h, pH=8	0.0027223
101	4h, pH=8	0.00314551
102	4h, pH=8	0.00338014
103	4h, pH=8	0.00299519
104	4h, pH=8	0.00221363
105	4h, pH=8	0.000348815
106	4h, pH=8	0
107	4h, pH=8	0
108	4h, pH=8	0
109	4h, pH=8	0
110	4h, pH=8	0.0014493
111	4h, pH=8	0.00113957
112	4h, pH=8	0.000258477
113	4h, pH=8	0
114	4h, pH=8	0.000787074
115	4h, pH=8	0.00277042
116	4h, pH=8	0.00448185
117	4h, pH=8	0.00759797
118	4h, pH=8	0.00856345
119	4h, pH=8	0.0107036
120	4h, pH=8	0.0170964
121	4h, pH=8	0.0256661
122	4h, pH=8	0.0388674
123	4h, pH=8	0.0624717
124	4h, pH=8	0.0981709
125	4h, pH=8	0.150117
126	4h, pH=8	0.221299
127	4h, pH=8	0.315347
128	4h, pH=8	0.42649
129	4h, pH=8	0.550891
130	4h, pH=8	0.676921
131	4h, pH=8	0.792077
132	4h, pH=8	0.890154
133	4h, pH=8	0.956527
134	4h, pH=8	0.992846
135	4h, pH=8	0.997298
136	4h, pH=8	0.976658
137	4h, pH=8	0.929706
138	4h, pH=8	0.86678
139	4h, pH=8	0.789242
140	4h, pH=8	0.703335
141	4h, pH=8	0.612856
142	4h, pH=8	0.527745
143	4h, pH=8	0.448876
144	4h, pH=8	0.37974
145	4h, pH=8	0.319721
146	4h, pH=8	0.268902
147	4h, pH=8	0.226137
148	4h, pH=8	0.192116
149	4h, pH=8	0.165641
150	4h, pH=8	0.142795
151	4h, pH=8	0.124937
152	4h, pH=8	0.108683
153	4h, pH=8	0.0962113
154	4h, pH=8	0.0861276
155	4h, pH=8	0.0792868
156	4h, pH=8	0.0731986
157	4h, pH=8	0.0670424
158	4h, pH=8	0.0588075
159	4h, pH=8	0.0523885
160	4h, pH=8	0.0468612
161	4h, pH=8	0.0428915
162	4h, pH=8	0.0418026
163	4h, pH=8	0.0401126
164	4h, pH=8	0.0368287
165	4h, pH=8	0.0360711
166	4h, pH=8	0.0353211
167	4h, pH=8	0.0349122
168	4h, pH=8	0.0360328
169	4h, pH=8	0.0373183
170	4h, pH=8	0.0390243
171	4h, pH=8	0.0430034
172	4h, pH=8	0.0469604
173	4h, pH=8	0.050877
174	4h, pH=8	0.0565819
175	4h, pH=8	0.0631421
176	4h, pH=8	0.0715365
177	4h, pH=8	0.0817609
178	4h, pH=8	0.0930048
179	4h, pH=8	0.108451
180	4h, pH=8	0.127371
181	4h, pH=8	0.152584
182	4h, pH=8	0.183593
183	4h, pH=8	0.221947
184	4h, pH=8	0.267377
185	4h, pH=8	0.321002
186	4h, pH=8	0.382219
187	4h, pH=8	0.453885
188	4h, pH=8	0.529401
189	4h, pH=8	0.605641
190	4h, pH=8	0.680786
191	4h, pH=8	0.746933
192	4h, pH=8	0.804488
193	4h, pH=8	0.85297
194	4h, pH=8	0.888616
195	4h, pH=8	0.907798
196	4h, pH=8	0.910048
197	4h, pH=8	0.894976
198	4h, pH=8	0.864365
199	4h, pH=8	0.823338
200	4h, pH=8	0.77658
201	4h, pH=8	0.721723
202	4h, pH=8	0.664085
203	4h, pH=8	0.607192
204	4h, pH=8	0.555272
205	4h, pH=8	0.5083
206	4h, pH=8	0.471042
207	4h, pH=8	0.440787
208	4h, pH=8	0.419822
209	4h, pH=8	0.408105
210	4h, pH=8	0.407888
211	4h, pH=8	0.412108
212	4h, pH=8	0.420142
213	4h, pH=8	0.430662
214	4h, pH=8	0.440903
215	4h, pH=8	0.445269
216	4h, pH=8	0.443049
217	4h, pH=8	0.43415
218	4h, pH=8	0.417536
219	4h, pH=8	0.396619
220	4h, pH=8	0.376045
221	4h, pH=8	0.354282
222	4h, pH=8	0.334824
223	4h, pH=8	0.322275
224	4h, pH=8	0.316815
225	4h, pH=8	0.322061
226	4h, pH=8	0.336087
227	4h, pH=8	0.357779
228	4h, pH=8	0.382012
229	4h, pH=8	0.4062
230	4h, pH=8	0.42534
231	4h, pH=8	0.439986
232	4h, pH=8	0.442643
233	4h, pH=8	0.438542
234	4h, pH=8	0.423816
235	4h, pH=8	0.400989
236	4h, pH=8	0.37053
237	4h, pH=8	0.336468
238	4h, pH=8	0.30089
239	4h, pH=8	0.267404
240	4h, pH=8	0.235809
241	4h, pH=8	0.209456
242	4h, pH=8	0.187112
243	4h, pH=8	0.168913
244	4h, pH=8	0.155731
245	4h, pH=8	0.145649
246	4h, pH=8	0.136771
247	4h, pH=8	0.128459
248	4h, pH=8	0.122218
249	4h, pH=8	0.116057
250	4h, pH=8	0.110381
251	4h, pH=8	0.106521
252	4h, pH=8	0.10254
253	4h, pH=8	0.0993614
254	4h, pH=8	0.0975032
255	4h, pH=8	0.0960014
256	4h, pH=8	0.0955124
257	4h, pH=8	0.0965703
258	4h, pH=8	0.100151
259	4h, pH=8	0.103772
260	4h, pH=8	0.10708
261	4h, pH=8	0.110024
262	4h, pH=8	0.113269
263	4h, pH=8	0.117665
264	4h, pH=8	0.124998
265	4h, pH=8	0.13233
266	4h, pH=8	0.14171
267	4h, pH=8	0.14946
268	4h, pH=8	0.156595
269	4h, pH=8	0.161231
270	4h, pH=8	0.163913
271	4h, pH=8	0.167421
272	4h, pH=8	0.173171
273	4h, pH=8	0.17882
274	4h, pH=8	0.182735
275	4h, pH=8	0.184857
276	4h, pH=8	0.184133
277	4h, pH=8	0.183309
278	4h, pH=8	0.183613
279	4h, pH=8	0.181682
280	4h, pH=8	0.181698
281	4h, pH=8	0.181202
282	4h, pH=8	0.180648
283	4h, pH=8	0.182615
284	4h, pH=8	0.183839
285	4h, pH=8	0.184337
286	4h, pH=8	0.185172
287	4h, pH=8	0.186708
288	4h, pH=8	0.18866
289	4h, pH=8	0.191769
290	4h, pH=8	0.195919
291	4h, pH=8	0.202077
292	4h, pH=8	0.20926
293	4h, pH=8	0.21766
294	4h, pH=8	0.227803
295	4h, pH=8	0.238357
296	4h, pH=8	0.249458
297	4h, pH=8	0.261162
298	4h, pH=8	0.271603
299	4h, pH=8	0.28044
300	4h, pH=8	0.286921
301	4h, pH=8	0.290983
302	4h, pH=8	0.295274
303	4h, pH=8	0.300526
304	4h, pH=8	0.306334
305	4h, pH=8	0.314289
306	4h, pH=8	0.322764
307	4h, pH=8	0.330464
308	4h, pH=8	0.340025
309	4h, pH=8	0.350103
310	4h, pH=8	0.358983
311	4h, pH=8	0.36611
312	4h, pH=8	0.370784
313	4h, pH=8	0.374184
314	4h, pH=8	0.37985
315	4h, pH=8	0.386181
316	4h, pH=8	0.393487
317	4h, pH=8	0.40026
318	4h, pH=8	0.405822
319	4h, pH=8	0.4118
320	4h, pH=8	0.417894
321	4h, pH=8	0.422725
322	4h, pH=8	0.430131
323	4h, pH=8	0.436634
324	4h, pH=8	0.444006
325	4h, pH=8	0.451567
326	4h, pH=8	0.458426
327	4h, pH=8	0.466415
328	4h, pH=8	0.476875
329	4h, pH=8	0.48755
330	4h, pH=8	0.497952
331	4h, pH=8	0.509895
332	4h, pH=8	0.51966
333	4h, pH=8	0.531133
334	4h, pH=8	0.542457
335	4h, pH=8	0.551242
336	4h, pH=8	0.557268
337	4h, pH=8	0.567406
338	4h, pH=8	0.579726
339	4h, pH=8	0.59454
340	4h, pH=8	0.612132
341	4h, pH=8	0.631753
342	4h, pH=8	0.652005
343	4h, pH=8	0.673723
344	4h, pH=8	0.696196
345	4h, pH=8	0.72182
346	4h, pH=8	0.74454
347	4h, pH=8	0.766074
348	4h, pH=8	0.783728
349	4h, pH=8	0.797496
350	4h, pH=8	0.80965
351	4h, pH=8	0.824433
352	4h, pH=8	0.839357
353	4h, pH=8	0.852884
354	4h, pH=8	0.866835
355	4h, pH=8	0.881353
356	4h, pH=8	0.899999
357	4h, pH=8	0.919265
358	4h, pH=8	0.940819
359	4h, pH=8	0.95994
360	4h, pH=8	0.97818
361	4h, pH=8	0.997519
362	4h, pH=8	1.01717
363	4h, pH=8	1.03312
364	4h, pH=8	1.04898
365	4h, pH=8	1.06315
366	4h, pH=8	1.07279
367	4h, pH=8	1.08856
368	4h, pH=8	1.11477
369	4h, pH=8	1.14735
370	4h, pH=8	1.19152
371	4h, pH=8	1.23179
372	4h, pH=8	1.2732
373	4h, pH=8	1.31764
374	4h, pH=8	1.35603
375	4h, pH=8	1.38967
376	4h, pH=8	1.42743
377	4h, pH=8	1.45887
378	4h, pH=8	1.49946
379	4h, pH=8	1.54749
380	4h, pH=8	1.5877
381	4h, pH=8	1.62675
382	4h, pH=8	1.66464
383	4h, pH=8	1.69731
384	4h, pH=8	1.72832
385	4h, pH=8	1.76393
386	4h, pH=8	1.79843
387	4h, pH=8	1.82904
388	4h, pH=8	1.85097
389	4h, pH=8	1.87661
390	4h, pH=8	1.90274
391	4h, pH=8	1.94041
392	4h, pH=8	1.98446
393	4h, pH=8	2.0204
394	4h, pH=8	2.05008
395	4h, pH=8	2.07498
396	4h, pH=8	2.11319
397	4h, pH=8	2.19988
398	4h, pH=8	2.40198
399	4h, pH=8	2.80378
400	4h, pH=8	3.41452
401	4h, pH=8	4.12965
402	4h, pH=8	4.74643
403	4h, pH=8	5.09287
404	4h, pH=8	5.06139
405	4h, pH=8	4.73149
406	4h, pH=8	4.23092
407	4h, pH=8	3.70345
408	4h, pH=8	3.23314
409	4h, pH=8	2.85123
410	4h, pH=8	2.58424
411	4h, pH=8	2.39506
412	4h, pH=8	2.28812
413	4h, pH=8	2.21845
414	4h, pH=8	2.17722
415	4h, pH=8	2.15461
416	4h, pH=8	2.15489
417	4h, pH=8	2.16886
418	4h, pH=8	2.19088
419	4h, pH=8	2.20951
420	4h, pH=8	2.22359
421	4h, pH=8	2.25293
422	4h, pH=8	2.28745
423	4h, pH=8	2.32955
424	4h, pH=8	2.35711
425	4h, pH=8	2.38118
426	4h, pH=8	2.40654
427	4h, pH=8	2.42957
428	4h, pH=8	2.44623
429	4h, pH=8	2.45883
430	4h, pH=8	2.45174
431	4h, pH=8	2.43715
432	4h, pH=8	2.42778
433	4h, pH=8	2.41707
434	4h, pH=8	2.41062
435	4h, pH=8	2.41781
436	4h, pH=8	2.42443
437	4h, pH=8	2.43919
438	4h, pH=8	2.46021
439	4h, pH=8	2.48067
440	4h, pH=8	2.49265
441	4h, pH=8	2.50712
442	4h, pH=8	2.52144
443	4h, pH=8	2.55626
444	4h, pH=8	2.60207
445	4h, pH=8	2.66281
446	4h, pH=8	2.72486
447	4h, pH=8	2.77674
448	4h, pH=8	2.82426
449	4h, pH=8	2.87309
450	4h, pH=8	2.91208
451	4h, pH=8	2.94896
452	4h, pH=8	2.97343
453	4h, pH=8	2.98495
454	4h, pH=8	2.99164
455	4h, pH=8	3.00783
456	4h, pH=8	3.01609
457	4h, pH=8	3.03667
458	4h, pH=8	3.07108
459	4h, pH=8	3.10628
460	4h, pH=8	3.15822
461	4h, pH=8	3.22576
462	4h, pH=8	3.31123
463	4h, pH=8	3.41365
464	4h, pH=8	3.52913
465	4h, pH=8	3.65924
466	4h, pH=8	3.87298
467	4h, pH=8	4.22429
468	4h, pH=8	4.72312
469	4h, pH=8	5.307
470	4h, pH=8	5.82581
471	4h, pH=8	6.15472
472	4h, pH=8	6.21782
473	4h, pH=8	6.01854
474	4h, pH=8	5.60305
475	4h, pH=8	5.06387
476	4h, pH=8	4.47022
477	4h, pH=8	3.88519
478	4h, pH=8	3.35264
479	4h, pH=8	2.88387
480	4h, pH=8	2.47969
481	4h, pH=8	2.14604
482	4h, pH=8	1.86733
483	4h, pH=8	1.65711
484	4h, pH=8	1.49339
485	4h, pH=8	1.36668
486	4h, pH=8	1.27307
487	4h, pH=8	1.19909
488	4h, pH=8	1.13557
489	4h, pH=8	1.08362
490	4h, pH=8	1.03788
491	4h, pH=8	0.998242
492	4h, pH=8	0.956702
493	4h, pH=8	0.91247
494	4h, pH=8	0.864304
495	4h, pH=8	0.815718
496	4h, pH=8	0.761915
497	4h, pH=8	0.705784
498	4h, pH=8	0.646273
499	4h, pH=8	0.585755
500	4h, pH=8	0.528514
501	4h, pH=8	0.475454
502	4h, pH=8	0.428161
503	4h, pH=8	0.387484
504	4h, pH=8	0.354462
505	4h, pH=8	0.328695
506	4h, pH=8	0.308377
507	4h, pH=8	0.292371
508	4h, pH=8	0.277307
509	4h, pH=8	0.262923
510	4h, pH=8	0.248291
511	4h, pH=8	0.234838
512	4h, pH=8	0.222266
513	4h, pH=8	0.21253
514	4h, pH=8	0.202936
515	4h, pH=8	0.194504
516	4h, pH=8	0.186171
517	4h, pH=8	0.178847
518	4h, pH=8	0.173036
519	4h, pH=8	0.167039
520	4h, pH=8	0.16249
521	4h, pH=8	0.157724
522	4h, pH=8	0.150287
523	4h, pH=8	0.144669
524	4h, pH=8	0.138339
525	4h, pH=8	0.132463
526	4h, pH=8	0.130121
527	4h, pH=8	0.126413
528	4h, pH=8	0.121266
529	4h, pH=8	0.114292
530	4h, pH=8	0.108548
531	4h, pH=8	0.103613
532	4h, pH=8	0.101742
533	4h, pH=8	0.0981864
534	4h, pH=8	0.0958877
535	4h, pH=8	0.0932474
536	4h, pH=8	0.0907082
537	4h, pH=8	0.0877059
538	4h, pH=8	0.0865698
539	4h, pH=8	0.0836016
540	4h, pH=8	0.0823659
541	4h, pH=8	0.0802319
542	4h, pH=8	0.0761948
543	4h, pH=8	0.073294
544	4h, pH=8	0.0691502
545	4h, pH=8	0.0669109
546	4h, pH=8	0.0651415
547	4h, pH=8	0.0632979
548	4h, pH=8	0.0625299
549	4h, pH=8	0.0626196
550	4h, pH=8	0.0612424
551	4h, pH=8	0.0592313
552	4h, pH=8	0.056412
553	4h, pH=8	0.0531498
554	4h, pH=8	0.0514166
555	4h, pH=8	0.0498531
556	4h, pH=8	0.0493247
557	4h, pH=8	0.0488695
558	4h, pH=8	0.0475769
559	4h, pH=8	0.0458185
560	4h, pH=8	0.0445767
561	4h, pH=8	0.0441076
562	4h, pH=8	0.0445722
563	4h, pH=8	0.0453021
564	4h, pH=8	0.0449788
565	4h, pH=8	0.0432873
566	4h, pH=8	0.0405308
567	4h, pH=8	0.0419024
568	4h, pH=8	0.0416202
569	4h, pH=8	0.04173
570	4h, pH=8	0.0432602
571	4h, pH=8	0.0425969
572	4h, pH=8	0.0398085
573	4h, pH=8	0.0384571
574	4h, pH=8	0.0354571
575	4h, pH=8	0.0316436
576	4h, pH=8	0.0302418
577	4h, pH=8	0.0271243
578	4h, pH=8	0.0250114
579	4h, pH=8	0.0232094
580	4h, pH=8	0.0235481
581	4h, pH=8	0.0252027
582	4h, pH=8	0.0265239
583	4h, pH=8	0.0266733
584	4h, pH=8	0.0269418
585	4h, pH=8	0.0263325
586	4h, pH=8	0.0237396
587	4h, pH=8	0.0225103
588	4h, pH=8	0.0218528
589	4h, pH=8	0.0201465
590	4h, pH=8	0.0202487
591	4h, pH=8	0.0212451
592	4h, pH=8	0.0203177
593	4h, pH=8	0.0191248
594	4h, pH=8	0.0186547
595	4h, pH=8	0.0165259
596	4h, pH=8	0.0153867
597	4h, pH=8	0.0150464
598	4h, pH=8	0.0154035
599	4h, pH=8	0.0144861
600	4h, pH=8	0.0152264
601	4h, pH=8	0.0145063
602	4h, pH=8	0.0141601
603	4h, pH=8	0.0146094
604	4h, pH=8	0.014822
605	4h, pH=8	0.0142306
606	4h, pH=8	0.0131248
607	4h, pH=8	0.0126573
608	4h, pH=8	0.0105032
609	4h, pH=8	0.0108437
610	4h, pH=8	0.0114589
611	4h, pH=8	0.0128058
612	4h, pH=8	0.0127408
613	4h, pH=8	0.012765
614	4h, pH=8	0.0109398
615	4h, pH=8	0.009338
616	4h, pH=8	0.00860414
617	4h, pH=8	0.00759197
618	4h, pH=8	0.00727526
619	4h, pH=8	0.00612688
620	4h, pH=8	0.00621948
621	4h, pH=8	0.00530753
622	4h, pH=8	0.00570082
623	4h, pH=8	0.00674234
624	4h, pH=8	0.00781159
625	4h, pH=8	0.00736045
626	4h, pH=8	0.00719349
627	4h, pH=8	0.00533665
628	4h, pH=8	0.00356079
629	4h, pH=8	0.00268382
630	4h, pH=8	0.00283012
631	4h, pH=8	0.00373307
632	4h, pH=8	0.00486066
633	4h, pH=8	0.00322563
634	4h, pH=8	0.00161773
635	4h, pH=8	0
636	4h, pH=8	0
637	4h, pH=8	0.000791353
638	4h, pH=8	0.00240151
639	4h, pH=8	0.0030733
640	4h, pH=8	0.00377978
641	4h, pH=8	0.00294753
642	4h, pH=8	0.00215724
643	4h, pH=8	0.000743237
644	4h, pH=8	0.000818799
645	4h, pH=8	0.00224337
646	4h, pH=8	0.00381792
647	4h, pH=8	0.00498178
648	4h, pH=8	0.00422208
649	4h, pH=8	0.00299343
650	4h, pH=8	0.000723136
651	4h, pH=8	0.000505199
652	4h, pH=8	0.00113014
653	4h, pH=8	0.00159244
654	4h, pH=8	0.00160699
655	4h, pH=8	0.00173297
656	4h, pH=8	3.60331e-05
657	4h, pH=8	0
658	4h, pH=8	0
659	4h, pH=8	0
660	4h, pH=8	3.48152e-05
661	4h, pH=8	0.000848033
662	4h, pH=8	0.00030944
663	4h, pH=8	0.000875066
664	4h, pH=8	0.00110521
665	4h, pH=8	0.000710591
666	4h, pH=8	2.44799e-05
667	4h, pH=8	5.67485e-06
668	4h, pH=8	3.62418e-05
669	4h, pH=8	0.00105049
670	4h, pH=8	0.00203452
671	4h, pH=8	0.00232568
672	4h, pH=8	0.0012531
673	4h, pH=8	6.94801e-07
674	4h, pH=8	0.000696757
675	4h, pH=8	0.00111928
676	4h, pH=8	0.0017783
677	4h, pH=8	0.00180641
678	4h, pH=8	0.000375115
679	4h, pH=8	0
680	4h, pH=8	0
681	4h, pH=8	0
682	4h, pH=8	0.00129936
683	4h, pH=8	0.00317361
684	4h, pH=8	0.00495931
685	4h, pH=8	0.0048178
686	4h, pH=8	0.00347079
687	4h, pH=8	0.00212053
688	4h, pH=8	0.000678087
689	4h, pH=8	0.000259536
690	4h, pH=8	0.000125815
691	4h, pH=8	0.000667721
692	4h, pH=8	0.000359106
693	4h, pH=8	0.00127904
694	4h, pH=8	0.00248438
695	4h, pH=8	0.00224693
696	4h, pH=8	0.00283189
697	4h, pH=8	0.00281916
698	4h, pH=8	0.000797277
699	4h, pH=8	1.3366e-05
700	4h, pH=8	0.000217682
701	4h, pH=8	1.1352e-05
702	4h, pH=8	0.00109961
703	4h, pH=8	0.00209021
704	4h, pH=8	0.00226693
705	4h, pH=8	0.00205779
706	4h, pH=8	0.00074398
707	4h, pH=8	0
708	4h, pH=8	0.000128971
709	4h, pH=8	0
710	4h, pH=8	0.000483998
711	4h, pH=8	0.000999409
712	4h, pH=8	0.00279223
713	4h, pH=8	0.00251622
714	4h, pH=8	0.00276762
715	4h, pH=8	0.00241738
716	4h, pH=8	0.000641593
717	4h, pH=8	4.23561e-05
718	4h, pH=8	0
719	4h, pH=8	0
720	4h, pH=8	5.72319e-05
721	4h, pH=8	0.000103563
722	4h, pH=8	0
723	4h, pH=8	0
724	4h, pH=8	0.000188393
725	4h, pH=8	0.000635144
726	4h, pH=8	0.00171169
727	4h, pH=8	0.00334705
728	4h, pH=8	0.00245139
729	4h, pH=8	0.000240437
730	4h, pH=8	0
731	4h, pH=8	0.00141515
732	4h, pH=8	0.00182646
733	4h, pH=8	0.00363436
734	4h, pH=8	0.00468945
735	4h, pH=8	0.00333804
736	4h, pH=8	0.00101248
737	4h, pH=8	0
738	4h, pH=8	0
739	4h, pH=8	0
740	4h, pH=8	0
741	4h, pH=8	0
742	4h, pH=8	0
743	4h, pH=8	0
744	4h, pH=8	0
745	4h, pH=8	0
746	4h, pH=8	0
747	4h, pH=8	0
748	4h, pH=8	0
749	4h, pH=8	0
750	4h, pH=8	0.000317663
751	4h, pH=8	0
752	4h, pH=8	0
753	4h, pH=8	0
754	4h, pH=8	0
755	4h, pH=8	0
756	4h, pH=8	0
757	4h, pH=8	0
758	4h, pH=8	0
759	4h, pH=8	0
0	1.5h, pH=9.5	0
1	1.5h, pH=9.5	0
2	1.5h, pH=9.5	0
3	1.5h, pH=9.5	0
4	1.5h, pH=9.5	0
5	1.5h, pH=9.5	0
6	1.5h, pH=9.5	0
7	1.5h, pH=9.5	0
8	1.5h, pH=9.5	0
9	1.5h, pH=9.5	0
10	1.5h, pH=9.5	0
11	1.5h, pH=9.5	0
12	1.5h, pH=9.5	0
13	1.5h, pH=9.5	0
14	1.5h, pH=9.5	0
15	1.5h, pH=9.5	0
16	1.5h, pH=9.5	0
17	1.5h, pH=9.5	0
18	1.5h, pH=9.5	0
19	1.5h, pH=9.5	0
20	1.5h, pH=9.5	0
21	1.5h, pH=9.5	0
22	1.5h, pH=9.5	0
23	1.5h, pH=9.5	0
24	1.5h, pH=9.5	0
25	1.5h, pH=9.5	0
26	1.5h, pH=9.5	0
27	1.5h, pH=9.5	0
28	1.5h, pH=9.5	0
29	1.5h, pH=9.5	0
30	1.5h, pH=9.5	0
31	1.5h, pH=9.5	0
32	1.5h, pH=9.5	0
33	1.5h, pH=9.5	0
34	1.5h, pH=9.5	0
35	1.5h, pH=9.5	0
36	1.5h, pH=9.5	0
37	1.5h, pH=9.5	0
38	1.5h, pH=9.5	0
39	1.5h, pH=9.5	0
40	1.5h, pH=9.5	0
41	1.5h, pH=9.5	0
42	1.5h, pH=9.5	0
43	1.5h, pH=9.5	0
44	1.5h, pH=9.5	0
45	1.5h, pH=9.5	0
46	1.5h, pH=9.5	0
47	1.5h, pH=9.5	0
48	1.5h, pH=9.5	0
49	1.5h, pH=9.5	0
50	1.5h, pH=9.5	0
51	1.5h, pH=9.5	0
52	1.5h, pH=9.5	0
53	1.5h, pH=9.5	0
54	1.5h, pH=9.5	0.000118942
55	1.5h, pH=9.5	0.00104988
56	1.5h, pH=9.5	0.00161018
57	1.5h, pH=9.5	0.00238873
58	1.5h, pH=9.5	0.00335393
59	1.5h, pH=9.5	0.00451262
60	1.5h, pH=9.5	0.0045151
61	1.5h, pH=9.5	0.0050752
62	1.5h, pH=9.5	0.00550068
63	1.5h, pH=9.5	0.0069338
64	1.5h, pH=9.5	0.00733197
65	1.5h, pH=9.5	0.00814715
66	1.5h, pH=9.5	0.00701994
67	1.5h, pH=9.5	0.00397628
68	1.5h, pH=9.5	0.00212695
69	1.5h, pH=9.5	0.001989
70	1.5h, pH=9.5	0.000679983
71	1.5h, pH=9.5	0.000550184
72	1.5h, pH=9.5	0.000451195
73	1.5h, pH=9.5	0.000502115
74	1.5h, pH=9.5	0.000334104
75	1.5h, pH=9.5	0.00192331
76	1.5h, pH=9.5	0.00194088
77	1.5h, pH=9.5	0.00256238
78	1.5h, pH=9.5	0.00225494
79	1.5h, pH=9.5	0.000944749
80	1.5h, pH=9.5	0.00191599
81	1.5h, pH=9.5	0.00140114
82	1.5h, pH=9.5	0.000692669
83	1.5h, pH=9.5	0.00127387
84	1.5h, pH=9.5	0.00139409
85	1.5h, pH=9.5	0.000925377
86	1.5h, pH=9.5	0
87	1.5h, pH=9.5	0.000713191
88	1.5h, pH=9.5	0
89	1.5h, pH=9.5	0
90	1.5h, pH=9.5	0
91	1.5h, pH=9.5	0
92	1.5h, pH=9.5	0
93	1.5h, pH=9.5	0.0022118
94	1.5h, pH=9.5	0.00212133
95	1.5h, pH=9.5	0.00286946
96	1.5h, pH=9.5	0.00346831
97	1.5h, pH=9.5	0.00231307
98	1.5h, pH=9.5	0.000266262
99	1.5h, pH=9.5	0.000535015
100	1.5h, pH=9.5	0.00033882
101	1.5h, pH=9.5	0.00136184
102	1.5h, pH=9.5	0.00214002
103	1.5h, pH=9.5	0.00277377
104	1.5h, pH=9.5	0.00304352
105	1.5h, pH=9.5	0.00410135
106	1.5h, pH=9.5	0.00354336
107	1.5h, pH=9.5	0.00313296
108	1.5h, pH=9.5	0.00247586
109	1.5h, pH=9.5	0.00176015
110	1.5h, pH=9.5	0.00363822
111	1.5h, pH=9.5	0.00671754
112	1.5h, pH=9.5	0.00767255
113	1.5h, pH=9.5	0.00982354
114	1.5h, pH=9.5	0.0122736
115	1.5h, pH=9.5	0.0122959
116	1.5h, pH=9.5	0.0142271
117	1.5h, pH=9.5	0.0159276
118	1.5h, pH=9.5	0.0169209
119	1.5h, pH=9.5	0.0180317
120	1.5h, pH=9.5	0.0225586
121	1.5h, pH=9.5	0.0267021
122	1.5h, pH=9.5	0.0375591
123	1.5h, pH=9.5	0.0570228
124	1.5h, pH=9.5	0.0853392
125	1.5h, pH=9.5	0.124197
126	1.5h, pH=9.5	0.185477
127	1.5h, pH=9.5	0.267375
128	1.5h, pH=9.5	0.373787
129	1.5h, pH=9.5	0.493626
130	1.5h, pH=9.5	0.621592
131	1.5h, pH=9.5	0.742834
132	1.5h, pH=9.5	0.850418
133	1.5h, pH=9.5	0.935229
134	1.5h, pH=9.5	0.985395
135	1.5h, pH=9.5	0.998079
136	1.5h, pH=9.5	0.970003
137	1.5h, pH=9.5	0.915696
138	1.5h, pH=9.5	0.841747
139	1.5h, pH=9.5	0.75488
140	1.5h, pH=9.5	0.66125
141	1.5h, pH=9.5	0.568173
142	1.5h, pH=9.5	0.481071
143	1.5h, pH=9.5	0.403571
144	1.5h, pH=9.5	0.339434
145	1.5h, pH=9.5	0.284237
146	1.5h, pH=9.5	0.238377
147	1.5h, pH=9.5	0.20197
148	1.5h, pH=9.5	0.174169
149	1.5h, pH=9.5	0.151427
150	1.5h, pH=9.5	0.132117
151	1.5h, pH=9.5	0.118287
152	1.5h, pH=9.5	0.106462
153	1.5h, pH=9.5	0.0956047
154	1.5h, pH=9.5	0.0877067
155	1.5h, pH=9.5	0.078578
156	1.5h, pH=9.5	0.0722137
157	1.5h, pH=9.5	0.0669099
158	1.5h, pH=9.5	0.0629023
159	1.5h, pH=9.5	0.0595608
160	1.5h, pH=9.5	0.0579923
161	1.5h, pH=9.5	0.055335
162	1.5h, pH=9.5	0.0529683
163	1.5h, pH=9.5	0.051392
164	1.5h, pH=9.5	0.0499489
165	1.5h, pH=9.5	0.0505368
166	1.5h, pH=9.5	0.0516654
167	1.5h, pH=9.5	0.0522847
168	1.5h, pH=9.5	0.0557429
169	1.5h, pH=9.5	0.0578131
170	1.5h, pH=9.5	0.0603572
171	1.5h, pH=9.5	0.0657635
172	1.5h, pH=9.5	0.0717286
173	1.5h, pH=9.5	0.0807526
174	1.5h, pH=9.5	0.0962053
175	1.5h, pH=9.5	0.116006
176	1.5h, pH=9.5	0.140872
177	1.5h, pH=9.5	0.172104
178	1.5h, pH=9.5	0.212045
179	1.5h, pH=9.5	0.261379
180	1.5h, pH=9.5	0.323787
181	1.5h, pH=9.5	0.396244
182	1.5h, pH=9.5	0.483117
183	1.5h, pH=9.5	0.580981
184	1.5h, pH=9.5	0.691628
185	1.5h, pH=9.5	0.80759
186	1.5h, pH=9.5	0.927095
187	1.5h, pH=9.5	1.04766
188	1.5h, pH=9.5	1.16355
189	1.5h, pH=9.5	1.27533
190	1.5h, pH=9.5	1.3675
191	1.5h, pH=9.5	1.43941
192	1.5h, pH=9.5	1.48302
193	1.5h, pH=9.5	1.50586
194	1.5h, pH=9.5	1.49877
195	1.5h, pH=9.5	1.47843
196	1.5h, pH=9.5	1.43181
197	1.5h, pH=9.5	1.36705
198	1.5h, pH=9.5	1.28616
199	1.5h, pH=9.5	1.19639
200	1.5h, pH=9.5	1.10137
201	1.5h, pH=9.5	1.00868
202	1.5h, pH=9.5	0.918749
203	1.5h, pH=9.5	0.833615
204	1.5h, pH=9.5	0.762036
205	1.5h, pH=9.5	0.702078
206	1.5h, pH=9.5	0.655285
207	1.5h, pH=9.5	0.621278
208	1.5h, pH=9.5	0.596842
209	1.5h, pH=9.5	0.582148
210	1.5h, pH=9.5	0.576825
211	1.5h, pH=9.5	0.575785
212	1.5h, pH=9.5	0.57797
213	1.5h, pH=9.5	0.577935
214	1.5h, pH=9.5	0.57243
215	1.5h, pH=9.5	0.563234
216	1.5h, pH=9.5	0.549019
217	1.5h, pH=9.5	0.53004
218	1.5h, pH=9.5	0.51093
219	1.5h, pH=9.5	0.49416
220	1.5h, pH=9.5	0.475033
221	1.5h, pH=9.5	0.460427
222	1.5h, pH=9.5	0.450172
223	1.5h, pH=9.5	0.447497
224	1.5h, pH=9.5	0.454473
225	1.5h, pH=9.5	0.475929
226	1.5h, pH=9.5	0.503987
227	1.5h, pH=9.5	0.537395
228	1.5h, pH=9.5	0.572528
229	1.5h, pH=9.5	0.603334
230	1.5h, pH=9.5	0.628676
231	1.5h, pH=9.5	0.646143
232	1.5h, pH=9.5	0.651914
233	1.5h, pH=9.5	0.648847
234	1.5h, pH=9.5	0.637832
235	1.5h, pH=9.5	0.618392
236	1.5h, pH=9.5	0.592399
237	1.5h, pH=9.5	0.564985
238	1.5h, pH=9.5	0.534548
239	1.5h, pH=9.5	0.506568
240	1.5h, pH=9.5	0.486662
241	1.5h, pH=9.5	0.469797
242	1.5h, pH=9.5	0.45741
243	1.5h, pH=9.5	0.45106
244	1.5h, pH=9.5	0.449252
245	1.5h, pH=9.5	0.447294
246	1.5h, pH=9.5	0.449919
247	1.5h, pH=9.5	0.451227
248	1.5h, pH=9.5	0.45176
249	1.5h, pH=9.5	0.452905
250	1.5h, pH=9.5	0.455766
251	1.5h, pH=9.5	0.45946
252	1.5h, pH=9.5	0.467604
253	1.5h, pH=9.5	0.479233
254	1.5h, pH=9.5	0.492605
255	1.5h, pH=9.5	0.506175
256	1.5h, pH=9.5	0.522133
257	1.5h, pH=9.5	0.536094
258	1.5h, pH=9.5	0.552602
259	1.5h, pH=9.5	0.570982
260	1.5h, pH=9.5	0.587423
261	1.5h, pH=9.5	0.605564
262	1.5h, pH=9.5	0.626075
263	1.5h, pH=9.5	0.647873
264	1.5h, pH=9.5	0.67041
265	1.5h, pH=9.5	0.692866
266	1.5h, pH=9.5	0.713244
267	1.5h, pH=9.5	0.731044
268	1.5h, pH=9.5	0.750244
269	1.5h, pH=9.5	0.767723
270	1.5h, pH=9.5	0.78584
271	1.5h, pH=9.5	0.802242
272	1.5h, pH=9.5	0.817633
273	1.5h, pH=9.5	0.832473
274	1.5h, pH=9.5	0.846815
275	1.5h, pH=9.5	0.861989
276	1.5h, pH=9.5	0.876989
277	1.5h, pH=9.5	0.890965
278	1.5h, pH=9.5	0.903082
279	1.5h, pH=9.5	0.913937
280	1.5h, pH=9.5	0.925029
281	1.5h, pH=9.5	0.937701
282	1.5h, pH=9.5	0.952279
283	1.5h, pH=9.5	0.969019
284	1.5h, pH=9.5	0.986901
285	1.5h, pH=9.5	1.00382
286	1.5h, pH=9.5	1.02039
287	1.5h, pH=9.5	1.04036
288	1.5h, pH=9.5	1.06165
289	1.5h, pH=9.5	1.08503
290	1.5h, pH=9.5	1.11474
291	1.5h, pH=9.5	1.14915
292	1.5h, pH=9.5	1.18037
293	1.5h, pH=9.5	1.21302
294	1.5h, pH=9.5	1.24345
295	1.5h, pH=9.5	1.27464
296	1.5h, pH=9.5	1.30472
297	1.5h, pH=9.5	1.34265
298	1.5h, pH=9.5	1.38289
299	1.5h, pH=9.5	1.41721
300	1.5h, pH=9.5	1.44548
301	1.5h, pH=9.5	1.4727
302	1.5h, pH=9.5	1.49783
303	1.5h, pH=9.5	1.52592
304	1.5h, pH=9.5	1.56047
305	1.5h, pH=9.5	1.60377
306	1.5h, pH=9.5	1.64653
307	1.5h, pH=9.5	1.68503
308	1.5h, pH=9.5	1.72639
309	1.5h, pH=9.5	1.7655
310	1.5h, pH=9.5	1.79572
311	1.5h, pH=9.5	1.82275
312	1.5h, pH=9.5	1.84172
313	1.5h, pH=9.5	1.84885
314	1.5h, pH=9.5	1.8633
315	1.5h, pH=9.5	1.87601
316	1.5h, pH=9.5	1.9045
317	1.5h, pH=9.5	1.93662
318	1.5h, pH=9.5	1.98121
319	1.5h, pH=9.5	2.02377
320	1.5h, pH=9.5	2.06965
321	1.5h, pH=9.5	2.10336
322	1.5h, pH=9.5	2.13847
323	1.5h, pH=9.5	2.16163
324	1.5h, pH=9.5	2.18022
325	1.5h, pH=9.5	2.1952
326	1.5h, pH=9.5	2.21115
327	1.5h, pH=9.5	2.23223
328	1.5h, pH=9.5	2.25973
329	1.5h, pH=9.5	2.29306
330	1.5h, pH=9.5	2.31779
331	1.5h, pH=9.5	2.33921
332	1.5h, pH=9.5	2.36282
333	1.5h, pH=9.5	2.39422
334	1.5h, pH=9.5	2.43051
335	1.5h, pH=9.5	2.4681
336	1.5h, pH=9.5	2.50379
337	1.5h, pH=9.5	2.54526
338	1.5h, pH=9.5	2.58291
339	1.5h, pH=9.5	2.63654
340	1.5h, pH=9.5	2.70269
341	1.5h, pH=9.5	2.76647
342	1.5h, pH=9.5	2.82737
343	1.5h, pH=9.5	2.88073
344	1.5h, pH=9.5	2.92182
345	1.5h, pH=9.5	2.94651
346	1.5h, pH=9.5	2.97409
347	1.5h, pH=9.5	2.9823
348	1.5h, pH=9.5	2.99214
349	1.5h, pH=9.5	3.00458
350	1.5h, pH=9.5	3.02707
351	1.5h, pH=9.5	3.05061
352	1.5h, pH=9.5	3.07527
353	1.5h, pH=9.5	3.09467
354	1.5h, pH=9.5	3.11784
355	1.5h, pH=9.5	3.14489
356	1.5h, pH=9.5	3.17207
357	1.5h, pH=9.5	3.20177
358	1.5h, pH=9.5	3.2307
359	1.5h, pH=9.5	3.27123
360	1.5h, pH=9.5	3.30991
361	1.5h, pH=9.5	3.34802
362	1.5h, pH=9.5	3.38177
363	1.5h, pH=9.5	3.39227
364	1.5h, pH=9.5	3.40294
365	1.5h, pH=9.5	3.42868
366	1.5h, pH=9.5	3.45601
367	1.5h, pH=9.5	3.49805
368	1.5h, pH=9.5	3.55571
369	1.5h, pH=9.5	3.61024
370	1.5h, pH=9.5	3.65168
371	1.5h, pH=9.5	3.69228
372	1.5h, pH=9.5	3.71019
373	1.5h, pH=9.5	3.72573
374	1.5h, pH=9.5	3.73767
375	1.5h, pH=9.5	3.75426
376	1.5h, pH=9.5	3.76066
377	1.5h, pH=9.5	3.77487
378	1.5h, pH=9.5	3.78207
379	1.5h, pH=9.5	3.79406
380	1.5h, pH=9.5	3.80013
381	1.5h, pH=9.5	3.81627
382	1.5h, pH=9.5	3.82893
383	1.5h, pH=9.5	3.84178
384	1.5h, pH=9.5	3.83559
385	1.5h, pH=9.5	3.8331
386	1.5h, pH=9.5	3.81554
387	1.5h, pH=9.5	3.79224
388	1.5h, pH=9.5	3.77826
389	1.5h, pH=9.5	3.74919
390	1.5h, pH=9.5	3.7117
391	1.5h, pH=9.5	3.68292
392	1.5h, pH=9.5	3.65823
393	1.5h, pH=9.5	3.63108
394	1.5h, pH=9.5	3.60488
395	1.5h, pH=9.5	3.58108
396	1.5h, pH=9.5	3.5493
397	1.5h, pH=9.5	3.53519
398	1.5h, pH=9.5	3.52742
399	1.5h, pH=9.5	3.53731
400	1.5h, pH=9.5	3.56171
401	1.5h, pH=9.5	3.62988
402	1.5h, pH=9.5	3.72016
403	1.5h, pH=9.5	3.8092
404	1.5h, pH=9.5	3.85787
405	1.5h, pH=9.5	3.81787
406	1.5h, pH=9.5	3.70184
407	1.5h, pH=9.5	3.52089
408	1.5h, pH=9.5	3.32531
409	1.5h, pH=9.5	3.13486
410	1.5h, pH=9.5	2.9839
411	1.5h, pH=9.5	2.87786
412	1.5h, pH=9.5	2.81321
413	1.5h, pH=9.5	2.77301
414	1.5h, pH=9.5	2.74297
415	1.5h, pH=9.5	2.71508
416	1.5h, pH=9.5	2.68077
417	1.5h, pH=9.5	2.64448
418	1.5h, pH=9.5	2.60627
419	1.5h, pH=9.5	2.57309
420	1.5h, pH=9.5	2.52521
421	1.5h, pH=9.5	2.48385
422	1.5h, pH=9.5	2.44059
423	1.5h, pH=9.5	2.39705
424	1.5h, pH=9.5	2.35961
425	1.5h, pH=9.5	2.32848
426	1.5h, pH=9.5	2.29221
427	1.5h, pH=9.5	2.2699
428	1.5h, pH=9.5	2.23229
429	1.5h, pH=9.5	2.17466
430	1.5h, pH=9.5	2.10735
431	1.5h, pH=9.5	2.0477
432	1.5h, pH=9.5	1.98472
433	1.5h, pH=9.5	1.93748
434	1.5h, pH=9.5	1.90042
435	1.5h, pH=9.5	1.854
436	1.5h, pH=9.5	1.80906
437	1.5h, pH=9.5	1.77591
438	1.5h, pH=9.5	1.74215
439	1.5h, pH=9.5	1.71248
440	1.5h, pH=9.5	1.6781
441	1.5h, pH=9.5	1.64362
442	1.5h, pH=9.5	1.60371
443	1.5h, pH=9.5	1.56269
444	1.5h, pH=9.5	1.52768
445	1.5h, pH=9.5	1.49589
446	1.5h, pH=9.5	1.47274
447	1.5h, pH=9.5	1.44446
448	1.5h, pH=9.5	1.41674
449	1.5h, pH=9.5	1.38707
450	1.5h, pH=9.5	1.3491
451	1.5h, pH=9.5	1.30868
452	1.5h, pH=9.5	1.26697
453	1.5h, pH=9.5	1.22577
454	1.5h, pH=9.5	1.18776
455	1.5h, pH=9.5	1.1524
456	1.5h, pH=9.5	1.11598
457	1.5h, pH=9.5	1.07661
458	1.5h, pH=9.5	1.0432
459	1.5h, pH=9.5	1.01083
460	1.5h, pH=9.5	0.979171
461	1.5h, pH=9.5	0.950805
462	1.5h, pH=9.5	0.922383
463	1.5h, pH=9.5	0.896053
464	1.5h, pH=9.5	0.869891
465	1.5h, pH=9.5	0.846451
466	1.5h, pH=9.5	0.822763
467	1.5h, pH=9.5	0.800414
468	1.5h, pH=9.5	0.782166
469	1.5h, pH=9.5	0.768128
470	1.5h, pH=9.5	0.753858
471	1.5h, pH=9.5	0.74132
472	1.5h, pH=9.5	0.731663
473	1.5h, pH=9.5	0.720881
474	1.5h, pH=9.5	0.709018
475	1.5h, pH=9.5	0.692128
476	1.5h, pH=9.5	0.670438
477	1.5h, pH=9.5	0.643446
478	1.5h, pH=9.5	0.61598
[truncated: 281 more rows]

## Sheet: Fig2F
AA_codon	charge_mean	Compartment
Ala-GCA	97.0965	Cyto
Ala-GCA	97.1565	Cyto
Ala-GCA	96.8694	Cyto
Ala-GCA	97.0617	Cyto
Ala-GCG	97.865	Cyto
Ala-GCG	97.6937	Cyto
Ala-GCG	97.3952	Cyto
Ala-GCG	97.3601	Cyto
Ala-GCU	94.3929	Cyto
Ala-GCU	94.7232	Cyto
Ala-GCU	93.7888	Cyto
Ala-GCU	94.206	Cyto
Arg-AGA	96.0238	Cyto
Arg-AGA	95.6412	Cyto
Arg-AGA	95.4839	Cyto
Arg-AGA	95.3059	Cyto
Arg-AGG	95.6731	Cyto
Arg-AGG	95.7293	Cyto
Arg-AGG	95.2561	Cyto
Arg-AGG	94.9675	Cyto
Arg-CGA	95.9871	Cyto
Arg-CGA	95.6583	Cyto
Arg-CGA	95.5245	Cyto
Arg-CGA	95.6268	Cyto
Arg-CGG	96.3459	Cyto
Arg-CGG	96.0714	Cyto
Arg-CGG	95.496	Cyto
Arg-CGG	95.9892	Cyto
Arg-CGU	94.6081	Cyto
Arg-CGU	94.4768	Cyto
Arg-CGU	94.1399	Cyto
Arg-CGU	94.3157	Cyto
Asn-AAC	96.3722	Cyto
Asn-AAC	95.9144	Cyto
Asn-AAC	95.7541	Cyto
Asn-AAC	95.7199	Cyto
Asp-GAC	95.1032	Cyto
Asp-GAC	94.73	Cyto
Asp-GAC	93.9917	Cyto
Asp-GAC	94.5684	Cyto
Cys-UGC	97.1223	Cyto
Cys-UGC	97.0161	Cyto
Cys-UGC	95.5135	Cyto
Cys-UGC	96.7385	Cyto
Gln-CAA	97.914	Cyto
Gln-CAA	97.8996	Cyto
Gln-CAA	97.2345	Cyto
Gln-CAA	97.3797	Cyto
Gln-CAG	96.1968	Cyto
Gln-CAG	96.4087	Cyto
Gln-CAG	94.9792	Cyto
Gln-CAG	96.0901	Cyto
Glu-GAA	81.7051	Cyto
Glu-GAA	81.5328	Cyto
Glu-GAA	80.7789	Cyto
Glu-GAA	80.8632	Cyto
Glu-GAG	91.1999	Cyto
Glu-GAG	91.4152	Cyto
Glu-GAG	90.97	Cyto
Glu-GAG	91.0427	Cyto
Gly-GGA	97.2328	Cyto
Gly-GGA	97.0644	Cyto
Gly-GGA	96.9761	Cyto
Gly-GGA	97.0698	Cyto
Gly-GGC	95.5813	Cyto
Gly-GGC	95.6025	Cyto
Gly-GGC	94.6843	Cyto
Gly-GGC	95.1581	Cyto
Gly-GGG	98.3915	Cyto
Gly-GGG	98.3512	Cyto
Gly-GGG	97.9072	Cyto
Gly-GGG	97.8548	Cyto
His-CAC	91.0056	Cyto
His-CAC	90.9915	Cyto
His-CAC	89.6535	Cyto
His-CAC	90.6234	Cyto
Ile-AUA	97.7761	Cyto
Ile-AUA	97.8675	Cyto
Ile-AUA	96.9003	Cyto
Ile-AUA	97.1646	Cyto
Ile-AUU	96.3649	Cyto
Ile-AUU	96.306	Cyto
Ile-AUU	96.155	Cyto
Ile-AUU	95.9966	Cyto
Leu-CUA	96.7907	Cyto
Leu-CUA	96.8372	Cyto
Leu-CUA	96.7294	Cyto
Leu-CUA	96.3855	Cyto
Leu-CUG	95.4364	Cyto
Leu-CUG	95.3581	Cyto
Leu-CUG	94.2496	Cyto
Leu-CUG	94.6392	Cyto
Leu-CUU	94.5937	Cyto
Leu-CUU	94.7004	Cyto
Leu-CUU	93.7414	Cyto
Leu-CUU	93.6275	Cyto
Leu-UUA	94.3232	Cyto
Leu-UUA	94.3623	Cyto
Leu-UUA	94.385	Cyto
Leu-UUA	94.6917	Cyto
Leu-UUG	96.1214	Cyto
Leu-UUG	96.5687	Cyto
Leu-UUG	96.201	Cyto
Leu-UUG	95.6531	Cyto
Lys-AAA	96.2673	Cyto
Lys-AAA	95.695	Cyto
Lys-AAA	95.5656	Cyto
Lys-AAA	95.4564	Cyto
Lys-AAG	97.4856	Cyto
Lys-AAG	97.2268	Cyto
Lys-AAG	96.9611	Cyto
Lys-AAG	97.381	Cyto
Met-AUG	96.9064	Cyto
Met-AUG	96.2992	Cyto
Met-AUG	95.7592	Cyto
Met-AUG	96.0152	Cyto
Phe-UUC	94.7252	Cyto
Phe-UUC	93.9957	Cyto
Phe-UUC	93.9369	Cyto
Phe-UUC	94.2485	Cyto
Pro-CCA	93.6171	Cyto
Pro-CCA	94.0496	Cyto
Pro-CCA	93.4429	Cyto
Pro-CCA	93.5002	Cyto
Pro-CCG	94.9232	Cyto
Pro-CCG	94.439	Cyto
Pro-CCG	94.6054	Cyto
Pro-CCG	94.0828	Cyto
Pro-CCU	92.5295	Cyto
Pro-CCU	92.5338	Cyto
Pro-CCU	92.4226	Cyto
Pro-CCU	91.8949	Cyto
Ser-AGC	81.8694	Cyto
Ser-AGC	80.3938	Cyto
Ser-AGC	80.2392	Cyto
Ser-AGC	80.7042	Cyto
Ser-UCA	84.8451	Cyto
Ser-UCA	83.0659	Cyto
Ser-UCA	83.0227	Cyto
Ser-UCA	82.1373	Cyto
Ser-UCG	82.4842	Cyto
Ser-UCG	82.4443	Cyto
Ser-UCG	81.8336	Cyto
Ser-UCG	81.7513	Cyto
Ser-UCU	82.8882	Cyto
Ser-UCU	82.3037	Cyto
Ser-UCU	81.2804	Cyto
Ser-UCU	81.4161	Cyto
Thr-ACA	93.2072	Cyto
Thr-ACA	93.1436	Cyto
Thr-ACA	90.8297	Cyto
Thr-ACA	92.9813	Cyto
Thr-ACG	96.0105	Cyto
Thr-ACG	96.8133	Cyto
Thr-ACG	94.8599	Cyto
Thr-ACG	96.0388	Cyto
Thr-ACU	93.1824	Cyto
Thr-ACU	93.8794	Cyto
Thr-ACU	91.5888	Cyto
Thr-ACU	93.9292	Cyto
Trp-UGG	97.7719	Cyto
Trp-UGG	97.6286	Cyto
Trp-UGG	97.2624	Cyto
Trp-UGG	97.1195	Cyto
Val-GUA	97.1027	Cyto
Val-GUA	96.9328	Cyto
Val-GUA	96.7461	Cyto
Val-GUA	96.5897	Cyto
Val-GUG	96.6838	Cyto
Val-GUG	96.5683	Cyto
Val-GUG	96.2058	Cyto
Val-GUG	96.3552	Cyto
Val-GUU	97.5908	Cyto
Val-GUU	97.5392	Cyto
Val-GUU	97.0481	Cyto
Val-GUU	97.3956	Cyto
iMet-AUG	97.9231	Cyto
iMet-AUG	97.7081	Cyto
iMet-AUG	97.4291	Cyto
iMet-AUG	97.4603	Cyto
Ala-GCA	95.7129	Mito
Ala-GCA	97	Mito
Arg-CGA	95.4476	Mito
Arg-CGA	96.2072	Mito
Arg-CGA	95.2904	Mito
Arg-CGA	95.3812	Mito
Asn-AAC	91.0753	Mito
Asp-GAC	97.1189	Mito
Asp-GAC	96.2678	Mito
Asp-GAC	95.9095	Mito
Asp-GAC	95.9611	Mito
Gln-CAA	92.657	Mito
Gln-CAA	93.1947	Mito
Gln-CAA	93.5529	Mito
Gln-CAA	92.4661	Mito
Glu-GAA	92.3866	Mito
Glu-GAA	91.5499	Mito
Glu-GAA	91.064	Mito
Glu-GAA	91.7037	Mito
Gly-GGA	93.1298	Mito
Gly-GGA	93.0466	Mito
Gly-GGA	92.0716	Mito
Gly-GGA	92.7205	Mito
His-CAC	87.981	Mito
His-CAC	85.9334	Mito
His-CAC	84.8435	Mito
His-CAC	84.5916	Mito
Ile-AUC	97.2861	Mito
Ile-AUC	97.273	Mito
Ile-AUC	97.1783	Mito
Ile-AUC	97.1867	Mito
Leu-CUA	90.5122	Mito
Leu-CUA	89.7183	Mito
Leu-CUA	87.7065	Mito
Leu-CUA	88.9413	Mito
Leu-UUA	97.3585	Mito
Leu-UUA	97.2051	Mito
Leu-UUA	96.8378	Mito
Leu-UUA	97.5233	Mito
Lys-AAA	93.6532	Mito
Lys-AAA	92.6339	Mito
Lys-AAA	92.2184	Mito
Lys-AAA	92.7528	Mito
Met-AUG	93.9609	Mito
Met-AUG	93.3489	Mito
Met-AUG	94.4303	Mito
Met-AUG	93.1092	Mito
Phe-UUC	89.7894	Mito
Phe-UUC	89.3754	Mito
Phe-UUC	87.8037	Mito
Phe-UUC	89.0005	Mito
Pro-CCA	80.6409	Mito
Pro-CCA	79.918	Mito
Pro-CCA	79.9049	Mito
Pro-CCA	79.5495	Mito
Thr-ACA	78.4114	Mito
Thr-ACA	78.9541	Mito
Thr-ACA	76.4554	Mito
Thr-ACA	79.6202	Mito
Trp-UGA	96.5645	Mito
Trp-UGA	96.1607	Mito
Trp-UGA	95.4581	Mito
Trp-UGA	96.5425	Mito
Val-GUA	84.3095	Mito
Val-GUA	83.4231	Mito
Val-GUA	83.9072	Mito
Val-GUA	83.054	Mito

## Sheet: Fig2S2A
barcode	charge
A3	55.6423
A3	44.288
A4	51.8716
A4	44.5433
A1	46.4259
A1	35.0855
A2	55.9562
A2	48.1922
A3	55.0101
A3	47.933
A4	56.0397
A4	47.54
A1	50.9339
A1	35.5391
A3	58.6769
A3	47.1193
A2	58.0605
A2	51.2041
A1	58.4258
A1	43.6394
A2	63.7602
A2	55.4311
A1	59.908
A1	45.7231
A2	63.5288
A2	56.4708
A3	68.2786
A3	55.6052
A4	67.783
A4	58.1137
A3	56.8365
A3	44.8826
A4	62.3308
A4	49.8154
A1	52.4399
A1	35.9731
A2	58.5113
A2	47.5524
A3	58.7225
A3	42.4697
A4	58.3333
A4	46.2211
A1	52.3246
A1	35.9847
A2	55.2171
A2	48.3664
A3	59.4037
A3	46.2812
A4	59.3208
A4	48.8947
A1	51.8432
A1	49.2221
A2	61.4404
A2	60.7852
A3	61.2234
A3	59.0185
A4	60.985
A4	62.1419
A3	60.807
A3	46.6876
A4	57.6567
A4	51.7547
A1	50.9684
A1	34.5518
A2	57.5922
A2	48.6169
A3	59.0214
A3	46.8519
A4	58.4692
A4	48.318
A1	51.4638
A1	47.5357
A2	63.4422
A2	62.9461
A3	62.5937
A3	61.5536
A4	60.6605
A4	65.1246
A1	50.6706
A1	53.2113
A2	59.4304
A2	65.4365
A3	60.8966
A3	65.1173
A4	65.431
A4	55.1471
A1	49.3721
A1	57.8851
A2	64.1834
A2	68.3692
A4	60.7545
A4	67.6136
A1	52.4805
A1	35.6793
A2	55.3586
A2	45.0651
A3	57.1366
A3	44.5623
A4	55.8358
A4	47.9559
A1	45.8696
A1	35.4324
A2	54.8332
A2	46.6524
A1	53.8554
A1	33.3765
A3	61.9744
A3	48.2722
A2	60.9745
A2	49.6635
A1	52.6213
A1	36.3829
A3	57.4463
A3	48.4777
A2	60.3657
A2	50.4079
A1	53.5109
A1	37.016
A3	60.4368
A3	48.5075
A2	60.7173
A2	49.7257

## Sheet: Fig2S2B
A1-A2_diff	A2-A3_diff	A3-A4_diff
-0.988386	-11.8864	-0.813816
-1.70672	-13.3412	-0.658412
-1.99761	-14.6091	-0.569614
-2.10542	-14.3368	-0.481625
-1.58656	-14.1061	-0.771615
-0.512027	-15.2944	-0.76483
-0.861041	-13.6421	-0.512947
-0.837146	-13.5298	-0.957961
-0.239685	-13.6897	-0.371463
-0.416094	-11.6689	0.484791
0.995072	-13.609	-1.2605
-0.393793	-10.2351	0.99826
-0.104711	-13.7356	-1.0696
0.0938033	-14.0945	-7.42652
-0.0214771	-16.6721	-3.42639
-0.804636	0.992274	-0.850423
-0.00680419	3.03587	-3.0371
-0.992142	2.4162	-1.33762
-2.16342	3.7766	-0.807914
-2.83808	-20.2472	0.972771
-2.50431	-20.4857	-0.408058
-1.22363	-20.3861	-1.0212
-1.73837	-7.75113	1.23163
0.322921	-22.728	0.312847
0.554229	-21.7457	0.649984
-0.424731	-17.7227	0.578431
-3.15792	-14.7921	-0.0839001
-3.47894	-8.62498	-1.2682
-2.01839	-7.64712	0.661658
-1.90619	-5.11072	-0.298217
-1.90849	-8.25337	1.89839
-2.33517	-10.8442	-1.98777
-3.72178	-9.00429	-1.58519
-1.81975	-12.7714	-0.123778
-1.24241	-8.85238	-0.0347642
-2.32564	-9.9409	0.128524
-1.35625	-8.86322	-0.687014
-1.60617	-10.8883	0.225444
-0.848552	-1.89675	-3.03343
-1.81904	-2.47996	-1.24573
-1.52149	-1.50509	-1.46933
-2.28796	-1.74546	-0.724382
-2.30936	-2.40035	-1.40829
-1.4606	-7.89602	-0.498691
-0.210028	-5.86182	0.383112
-0.344073	-7.46614	-0.616397
-0.229591	-7.78846	-1.99867
0.319894	-6.25638	-0.366073
-1.59323	-9.46524	-0.913204
-2.44188	-10.9799	-1.29445
-1.06312	-10.2829	-0.260265
-1.61455	-10.9717	-1.49167
-0.660106	-15.2704	-1.6951
-1.43531	-11.2117	-1.2307
-0.97191	-9.7391	0.929194
-1.33787	-11.2266	-0.393445
-3.41003	-8.45084	-1.97102
-3.94389	-26.8255	-0.816637
-2.86889	-32.5876	-1.1448
-3.75573	-29.1479	3.77072
-3.93354	-7.83679	-0.0284929
-4.55727	-8.31961	-8.04745
-3.06414	-1.32851	-7.38648
-2.20703	-1.1209	-4.96111
-3.27682	-2.70855	-9.28267
-1.41985	2.35028	-5.79702
-1.46489	-0.616408	-3.79337
-1.7526	-13.1348	-4.96554
-1.16524	-6.61674	-2.62035
-0.630385	-8.02841	-8.59178
-2.14303	-7.81745	-3.4611
-1.35865	-7.18197	-2.91596
-0.591257	-6.95419	-2.16805
-6.12552	-6.66707	-3.17611
-0.945143	-7.59795	-2.28718
-9.53024	-9.62009	-3.52624
-0.9337	-5.90679	-3.92148
-14.4591	-4.89901	-2.15355
-13.5296	-6.65796	-2.42106
-9.55565	-7.78741	-7.39773
-11.3321	-6.57719	-9.3102
-11.881	-8.00215	-7.99535
-11.699	-9.95235	-15.767
-13.8569	-7.57189	-7.64224
-12.3752	-9.77071	-5.4638
-11.4926	-9.79607	-4.75751
-9.97729	-10.0264	-4.79551
-11.6095	-10.4857	-6.52669
-14.3917	-9.62388	-10.1423
-10.4473	-5.54931	-10.9947
-9.94642	-7.98002	-5.16335
-10.532	-8.81808	-7.99862
-9.94161	-8.12255	-7.44144
-7.99329	-10.6892	-5.86301
-9.05149	-9.11838	-9.52343
-2.47188	-19.1031	-8.65901
-5.66993	-18.4356	-9.2343
-7.85317	-17.8671	-7.59059
-5.59431	-3.90558	-8.15661
-7.85769	-12.3665	-7.06029
-1.96404	-10.1564	-8.12106
-16.3849	-13.843	-8.58004
-18.4336	-13.5701	-9.01642
-9.60346	-5.47856	-7.18986
-12.7844	-4.97515	-6.86662
-12.7241	-1.57453	-7.42157
-8.77514	-4.90097	-7.59852
-14.4099	-5.23196	-6.80985
-10.6984	-4.72076	-7.01397
-13.0769	-8.99766	-2.09937
-9.52923	-3.78416	-3.19008
-0.928158	-6.14426	-4.0083
-1.14646	-7.15601	-9.186
-2.83307	-4.72726	-8.90966
-2.75805	-1.64058	-8.5974
-2.28258	-1.5695	-6.81314
-8.75574	-1.27942	-10.6066
-8.92397	-1.12932	-2.29531
-11.6961	-1.36489	-1.52398
-13.6757	-4.69623	-1.51299
-11.0983	-1.69176	-5.89852
-9.04094	-4.49563	-5.74364
-2.87932	-5.06543	-8.42391
-2.54733	-7.78533	-7.11916
-3.40422	-3.0537	-9.31778
-10.948	-7.01712	-7.85227
-11.1495	-5.89342	-5.13817
-13.9545	-7.33481	-1.32907
-10.2108	-7.93511	-4.32244
-9.5832	-9.50732	-2.84574
-9.02689	-4.23866	-5.39292
-5.10765	-8.33602	-8.89744
-7.7719	-4.3293	-9.6782
-7.41602	-17.4368	-7.80299
-7.66758	-16.165	-10.3983
-6.00046	-18.0941	-7.94282
-6.20499	-4.49503	-9.19049
-4.606	-5.00021	-3.69803
-13.7556	-1.65127	-8.75344
-7.12657	-0.42952	-7.39899
-10.4028	-1.75449	-1.02963
-4.33603	-2.0931	-8.3668
-2.75574	0.400046	0.198106
-3.55368	-0.999886	-0.142309
-3.61171	-8.41928	-0.552503
-3.61735	-6.60968	-0.655816
-2.93036	-5.04082	-0.967062
-2.23144	-6.10006	-0.701128
-1.80684	-7.03179	-0.402559
-1.9666	-4.44977	-0.0817814
-0.627066	-5.995	-0.969387
-3.04917	-6.13708	-1.0868
-2.28104	-5.52118	-1.30273
-2.10667	-5.58111	0.322099
-2.19589	-1.23221	-1.03419
-4.50818	-5.74327	-0.969171
-1.18737	-5.27688	0.258522
-0.873703	-5.1408	-0.280466
-1.15583	-4.0677	-0.105166
-1.74512	-6.67848	-0.388791
-1.17306	-4.42132	-0.643629
-1.17588	-5.50232	-0.127684
-4.44331	-7.81341	-0.394125
-2.08747	-6.53945	0.121787
-0.507641	-8.24003	-0.869537
-1.34938	-6.31832	-0.507508
-0.3462	-4.67595	-1.00586
-3.49995	-5.85368	-1.4647
-4.52257	-6.92863	-1.90826
-4.24861	-6.56994	-1.48253
-2.70853	-5.57543	-1.51461
-4.31989	-6.02929	-0.467632
-5.29461	-13.156	-3.29806
-1.95251	-12.7625	-3.4797
-2.70749	-14.894	-1.24538
-3.95341	-3.70621	-0.561569
-2.51051	-9.69075	0.104955
-7.74274	-12.8305	-0.463501
-15.0616	-10.3794	-4.82214
-1.10723	-11.7183	-6.41082
-1.54182	-4.25292	0.38413
-1.9966	-1.0739	0.906169
-1.93282	-0.474987	0.200495
-2.24481	-1.60217	0.424747
-0.710927	-4.91521	0.0909497
-0.848058	-4.5403	0.54357
-6.95392	-3.80908	0.0302594
-0.717565	-4.65899	-2.64969
-0.658523	-4.96563	-0.53613
-1.42405	-6.33104	0.0618128
-1.35136	-2.2251	-0.457359
-0.27583	-0.444302	-0.00137075
-1.4671	-1.62427	0.178544
-4.95511	-0.305159	1.00134
-2.85312	-0.450458	-0.519495
-2.57701	-1.42547	0.0802834
-2.92465	-3.96842	0.585029
-1.78777	-0.693129	-0.194046
-0.640148	-2.30563	0.353059
-0.568364	-4.67952	0.0605952
-0.468526	-3.08342	-0.511589
-3.56966	-3.27754	-0.22391
-1.19498	-5.43899	-0.676894
-4.08164	-4.37367	-2.13713
-1.83198	-5.36506	-1.51809
-2.91088	-5.48247	-0.469803
-4.05991	-8.3358	0.137604
-4.36425	-4.0401	-0.259262
-3.58526	-6.70749	-1.31138
-3.77558	-1.92742	-1.56039
-4.01365	-13.7014	-0.462089
-3.07364	-17.8605	-9.82638
-0.026002	-14.3527	-12.6481
-5.67993	-2.58872	-9.92163
-6.41706	-3.75606	-8.21015
-6.09443	0.241206	-7.93483
-8.24855	-0.825941	-7.67727
-5.46341	-1.21912	-10.2116
-5.78858	1.90463	-12.0627
-3.93675	2.91939	-13.1086
-8.87437	-6.95211	-9.68727
-3.7134	1.6245	-8.98434
-1.98009	0.886471	-8.46796
-0.953686	0.379066	-11.1648
-0.823985	-0.451541	-10.7076
-2.15291	1.30665	-0.0758131
-0.955968	0.089999	0.0102135
0.289787	0.174904	0.70557
-4.14189	0.288798	0.989287
-0.373221	0.33109	0.63988
-5.33435	-0.395428	-0.17633
-3.35252	-0.578792	-1.58884
0.456061	1.08914	0.961964
0.423561	1.30179	0.495619
1.68075	-1.77384	-0.830845
0.95598	-0.85892	-0.643887
0.253427	0.308804	0.888529
1.02165	-0.249587	1.77968
0.73397	-0.282183	-0.61617
0.920583	-0.556225	-0.415859
0.703273	-1.50412	-0.0118796
0.423351	-0.693167	0.227036
1.50362	2.21885	-0.622651
-0.117111	-1.17351	1.11008
0.247581	-0.911365	1.47554
0.816767	-0.644009	-0.115363
1.44583	-0.164069	-0.859071
1.15316	0.994761	0.573712
0.372606	0.436054	-0.0104461
1.49684	1.85134	-0.0435464
0.461352	-0.0692596	-0.247991
1.25699	1.78524	0.259382
0.759848	-1.25552	1.2361
-1.8383	-1.40258	0.0476573
0.71869	0.330536	0.375123
1.76356	1.02578	0.906725
1.62337	1.78461	0.781363
1.51179	-0.603434	0.0236744
0.395118	0.193512	-0.211302
0.762595	-0.367265	0.0206945
0.0331556	-1.5174	0.135192
5.20779	0.350874	-2.03166
5.74562	0.190238	0.718672
2.52498	0.395683	-0.722296
0.372731	0.614205	-0.50905
2.79617	-0.481519	-1.58856
-1.07407	0.181976	2.65572
-3.47129	0.329415	-0.863982
-9.27669	0.318106	-0.998108
-1.10019	-0.453262	0.289764
0.47771	0.99252	0.10406
-0.297059	0.384067	-0.255494
-0.538102	0.352718	2.10982
0.257571	0.0406362	-1.45284
-0.0708643	0.73977	0.884364
1.4103	0.0916431	0.371936
-0.572334	0.478121	-1.86279
-0.454716	0.373635	-1.69774
-0.827829	-0.652945	0.373933
-0.637646	1.01696	-2.53465
-0.532136	-0.181121	-0.261242
-0.00823193	1.74259	0.234122
-3.34543	0.92136	-0.316921
-1.72481	0.642134	0.926243
-1.19854	0.137355	-0.428744
-0.92595	0.0190563	-2.1375
-0.721905	0.154786	-0.732428
0.812291	-0.428693	2.41608
0.88967	-0.79507	0.13927
0.800137	0.621733	-0.634303
-1.13261	-0.39108	0.302595
0.0238392	-1.41394	-1.28382
-0.795878	-4.69627	-1.32848
-1.11161	0.52548	-1.54501
-0.216503	0.164143	-0.998304
1.34042	1.37975	-0.349358
2.43636	-0.418045	-0.518903
1.86981	0.376889	-1.14902
28.0328	2.6329	-0.61668
19.3615	0.193157	3.57865
20.9324	-1.47995	2.57148
20.2656	-0.152663	0.479368
17.1034	-0.735836	1.51244
18.7171	-0.0565428	0.967303
19.4533	-0.0268348	2.91475
20.5233	1.14524	3.2376
-0.417776	-0.145606	1.84504
-0.955371	-0.0197299	1.46391
-0.459839	1.01536	-0.22562
-0.494852	0.280455	1.24328
-0.861083	0.0523761	0.610021
-2.04182		1.83033
-4.20325		0.438417
-3.62081		0.189354
-0.0447851		-0.563277
2.0706		0.506562
2.08718		-0.127023
2.19103		0.293685
1.5239		-0.834105
1.92734		-0.291638
1.52472		0.500412
0.347904		-5.49435
0.941554		0.126405
1.29439		-21.3661
-0.133336		-22.3059
2.31559		-19.6551
1.10101		-22.3439
0.670656		-22.2598
0.296509		-21.5558
2.3341		-22.017
1.19026		-15.1398
1.34297		-13.0184
0.602373		-4.83688
1.50309		-23.313
1.90402		-18.917
0.776032		-12.2455
1.14435		-6.4348
2.053		-22.9659
1.45814		-8.43395
0.593265		-9.13888
1.31077		-8.49431
0.541974		-7.97914
1.83838		-5.81797
2.26654		-7.81475
1.80498		-12.1002
2.78074		-7.73814
3.48468		-5.79886
1.51086		-8.7199
2.89414		-14.5452
1.86947		-12.1531
2.17185		-14.9042
2.17022		-12.216
0.667433		-15.9237
-1.72996		-15.9872
0.627249		-13.551
2.10786		-15.3706
0.980734		-13.5681
2.69279		-16.157
2.60091		-20.5886
0.932194		-20.991
1.6959		-16.7679
2.19886		-16.1961
2.52264		-9.79588
2.956		-17.7523
1.42249		-16.6153
1.81156		-18.2844
1.50391		-18.0581
0.603349		-18.4221
1.06596		-18.432
1.61075		-21.5264
-0.279963		-16.9927
1.23368		-18.7463
1.1812		-19.2848
1.15337		-19.0496
1.81965		-15.6485
1.35436		-18.7281
0.973574		-20.8266
2.50191		-17.8384
-0.538749		-16.2043
2.98238		-5.40348
1.80081		-6.31168
1.46345		-7.00377
-0.22282		-20.8772
-0.225583		-19.1081
1.73986		-18.2014
1.18591		-19.54
2.35953		-21.4179
2.43597		-5.38374
0.745112		-5.81084
-0.014249		-4.94331
1.34869		-16.3989
-1.08505		-14.2339
-0.600352		-17.3797
-0.409596		-18.1259
0.321385		-19.9759
-1.13899		-14.3776
0.626474		-15.5001
-0.717243		-16.4056
1.16137		-16.4762
2.18331		-19.8055
2.45438		-14.0341
1.86393		-18.6668
2.61831		-16.7377
2.09406		-15.8667
2.25692		-15.6163
-2.71798		-20.8064
2.31224		-20.9266
-6.07139		-16.4391
1.908		-19.1729
-23.4393		-17.2912
-28.0418		-18.0853
-21.2659		-9.66286
-27.9083		-22.0648
-27.6664		0.389125
-26.6268		-15.6732
-25.4371		15.0397
-19.1187		13.0339
-13.4898		11.588
-5.09459		15.7835
-28.3628		14.2292
-25.836		13.4039
-15.0323		13.6251
-9.39184		9.54229
-26.789		7.67747
-8.20401		2.07187
-9.03076		16.1992
-6.58974		12.6814
-9.12011		7.07823
-4.671		4.65066
-8.57575		16.4168
-23.5864		5.22474
-11.2359		5.19434
-6.66173		3.86528
-5.07841		5.41434
-17.1822		4.0887
-18.3014		6.14048
-18.8827		9.7012
-22.8207		6.36009
-20.5594		5.16737
-21.7004		2.39832
-12.2053		5.93756
-14.1788		4.71296
-13.3376		11.4402
-20.1798		11.6774
-34.4481		12.6236
-37.4492		17.6175
-22.8561		12.4379
-21.1683		11.4604
-23.9615		7.29598
-27.9303		7.3571
-27.9532		7.59636
-29.5048		14.178
-19.3124		19.0351
-23.8671		17.6685
-25.4998		17.1066
-26.3478		16.4723
-26.0358		20.3789
-25.3045		17.9794
-19.0974		16.5672
-22.4292		18.279
-23.1092		12.1069
-24.9887		12.0404
-22.5687		12.5724
-20.3987		11.471
-7.43486		13.6325
-6.91085		12.931
-10.2672		12.3637
-8.8117		11.9959
-25.5527		12.0373
-24.9491		10.3146
-21.4518		10.7463
-25.171		10.8924
-31.2946		10.9669
-5.08484		5.46503
-5.52007		4.92953
-5.52325		6.4501
-12.1301		7.24539
-17.395		16.0179
-18.7399		15.0332
-17.4967		16.062
-21.9586		14.9899
-17.8059		18.1845
-17.0163		2.31029
-8.23806		3.55038
-20.667		3.23133
-17.6759		11.5168
-7.27877		10.9838
-20.6229		7.5833
-7.07802		9.82683
-20.2993		15.8275
-15.8384		6.5353
-34.0399		10.9629
-34.326		3.94357
-23.3782		8.57808
-25.3056		7.20742
-24.3466		3.61351
-22.4128		9.23648
-14.3125		2.97957
-28.4992		9.37486
-2.89244		8.77093
-25.2919		21.8333
-4.10839		21.6892
-1.35184		15.5546
-1.21148		15.7859
-1.55971		15.5437
-2.83521		14.5649
-1.35155		4.72644
-1.38565		15.9036
-0.977335		0.0829332
-0.680828		15.6578
-2.20964		3.24534
-1.86992		-0.939543
-0.595668		-1.59483
-0.974333		1.96569
-1.52012		-0.397871
0.252698		1.4118
0.228351		-0.0881176
0.550811		0.250311
0.34849		-1.21042
0.425717		-0.995507
0.390922		1.36286
-3.84073		0.661412
-1.28306		0.132107
0.288704		-0.833969
-0.050547		0.779573
-0.679452		0.881541
-1.7284		0.487945
-0.583359		0.614867
-0.596745		-0.117792
1.40618		0.670069
0.0585373		-2.02587
1.19808		-0.216613
1.64949		0.0242613
-1.59719		-1.58587
-5.4649		1.98268
-7.97037		0.875146
-2.14508		1.43241
-2.37488		3.06376
-1.65948		4.90553
-2.23946		5.08773
-1.85217		0.754679
-1.83088		1.2065
-1.14861		1.17989
-9.23312		-0.0365227
-1.14864		-0.550189
-1.06618		-1.67641
-1.2805		0.948698
-1.5639		-2.73669
-0.915678		-1.06665
-4.34823		-0.70716
-7.3237		0.322499
-0.782206		-0.401288
-3.2238		-0.0743952
-1.26272		0.24708
-0.618795		-0.2134
-0.646689		-0.818338
-0.571406		-1.72434
0.173157		-1.15249
-2.59779		-2.56015
-2.16916		-1.46716
-0.770925		-0.176144
-0.836716		0.281215
-4.62203		-1.94825
1.69447		-2.44747
1.49224		0.571703
2.37781		0.905471
-6.69782		-0.424258
-3.67294		-0.445956
-3.67024		-0.25908
-1.91402		-0.308558
-2.35455		-0.543354
-6.67026		-1.08239
-2.83695		-1.27391
-0.580468		-0.081353
-7.91547		-0.262377
-6.47973		5.43776
2.1037		9.51022
-4.48191		5.6743
0.571554		21.8843
-3.33835		22.3572
-0.0591964		18.4726
-2.15132		20.2614
-1.5321		22.4075
-2.42659		20.392
-3.35265		25.3098
-1.7694		21.0501
-1.74994		21.0209
-5.23991		21.9052
-1.14184		19.42
-9.59719		18.7921
-0.72826		17.5566
-4.55332		24.4652
-5.51098		15.315
-3.79954		-0.602766
-5.17278		-0.249196
-4.63436		-1.42567
-5.24981		-1.6072
-4.63317		-1.16716
-4.01402		-1.73124
-3.9963		-2.22003
-1.02995		-1.48842
-6.38775		-0.918507
-4.66591		0.0371731
-3.47323		-2.07527
-3.15606		0.0543469
-3.87852		-2.31656
-1.96776		-2.46897
-2.21189		-1.71468
-1.727		-2.6857
-1.4494		-1.62586
-1.00568		-1.45903
-1.64819		-1.63817
-3.81503		-2.22111
-1.66515		-2.77342
-1.60999		-1.64119
-1.9405		-1.20213
-0.845307		-2.25079
-1.74818		-3.0419
-3.14109		-0.588759
-3.10159		-0.745311
-2.73742		-0.884317
-2.88986		-1.40202
-4.31762		-2.53979
-4.72278		-0.752153
-1.77894		-1.7898
-2.87917		-0.781579
-1.94559		-1.14916
-2.83944		-0.805044
-7.82066		-0.310045
-8.80383		-0.346025
-3.30129		-1.94384
-2.70829		-1.52791
-3.5325		-1.21231
-3.48589		-3.12415
-3.23133		-2.03853
-2.95936		-0.714992
-5.64742		-1.52538
-2.59167		-0.524121
-2.58278		-1.02065
-3.20845		-3.35802
-3.12849		-3.92993
-2.52738		-5.99635
-2.07483		-1.71055
-3.52597		-3.18572
-3.72335		-2.71334
-3.45034		-1.62533
-3.98617		-2.30853
-4.79517		-3.02831
-2.45735		-1.88731
-1.33134		-2.24888
-1.44968		-1.16541
-1.40783		-1.31531
-1.11825		-1.70847
-2.9623		-1.19478
-3.22088		-1.19977
-2.29067		-3.14463
-4.36796		-1.97362
-4.83061		-1.64979
-5.6615		-1.90657
-5.83625		-0.881183
-5.28762		-1.57151
-16.1292		-0.868298
-18.5721		-1.74609
-15.8916		-1.40223
-16.7876		-1.1294
-13.8443		-2.89824
-18.8615		-2.7988
-15.8207		-2.30334
-14.5415		-3.62808
-19.0648		-2.98655
-17.6599		-0.149905
-15.6764		0.0213372
-15.5344		-0.649551
-13.3758		-2.02239
-18.3482		-2.08197
-16.9158		-2.11741
-3.59877		-1.90347
-4.62042		-0.200142
-2.14421		-4.60702
-2.34652		-2.33937
-2.66197		-1.17995
-0.67274		0.178004
-5.12		-0.814288
-3.05771		-1.08294
-6.62381		-3.0221
-3.2192		-1.92508
-0.13355		-1.88809
0.18861		-2.13463
-0.378287		-2.49571
-2.22696		-2.40311
-1.1527		-2.11153
-2.10215		-2.00545
-1.19221		-2.12822
0.135784		-2.64373
-0.674775		-1.97826
1.94515		-2.22809
-2.01964		3.15025
-3.22092		-2.17161
-1.62921		0.104741
-0.639338		0.145659
1.24315		0.149004
1.88899		0.00508976
1.62179		0.0795917
1.19489		-0.208192
1.84475		0.567383
0.864412		0.248285
1.18042		-0.230509
2.08782		0.348286
3.29438		0.120159
2.00894		-0.107127
2.16931		-0.298726
1.15526		0.0137058
1.84511		0.225983
1.90007		0.0138825
2.52745		0.0551616
5.31063		0.332813
1.3635		-0.0468946
-1.31918		0.0981306
2.40162		0.183945
1.18895		0.0886733
3.77002		-0.0599644
0.723319		-0.0236929
-5.34513		0.062951
-6.8738		-0.0779408
-0.890177		-0.265309
1.13872		-0.209044
-0.0969091		-0.183974
-0.994758		-0.197276
-0.410381		-0.900122
-0.514275		-0.325013
-1.69694		0.597014
1.97116		-0.049719
-0.831914		-0.309914
1.83419		-0.618081
-0.329657		0.24444
1.32981		-0.647843
0.925499		-0.528695
-3.44414		-0.0236931
-8.20385		0.478237
2.40918		-0.316277
-1.55045		0.0802191
0.355224		-0.0655753
1.38497		-0.456213
0.0434223		-0.402057
-0.0293178		-0.613492
0.436759		-1.48237
1.09233		-0.523614
-0.856681		-0.308778
0.041183		-0.469937
-0.246567		-0.0701384
-0.409105		-0.465146
-0.578211		-0.114437
3.24821		0.0531041
6.3574		-0.769542
6.00795		-0.201684
14.7722		-0.177819
15.3474		-0.114214
10.4952		-0.51591
8.85197		-0.0592037
8.53858		-0.193996
11.2536		-0.393308
5.22414		0.0990426
2.4881		-0.231612
6.13689		-0.343206
3.92068		-0.370713
3.99348		-0.264708
6.4806		0.164424
7.35892		0.0135532
4.03906		-0.158863
-0.357807		-1.00364
-0.257693		-0.329511
-0.164344		-1.05289
-0.291151		-1.35296
0.140727		0.132451
1.56752		-1.868
0.300459		-0.487661
-0.806981		0.194676
-11.9784		-1.32976
0.780794		-0.233928
-4.68811		-0.262176
-1.5425		-0.161157
-1.12651		1.73702
-3.85093		-0.375478
-3.61341		-0.777997
-2.95257		-0.033798
-2.17271		-0.653727
-1.55079		-0.0273402
-1.78442		-0.289353
-2.17958		-0.275763
-4.3126		-0.263146
-2.94331		-0.574449
-2.03488		0.0445425
-2.79099		0.552189
-1.48602		-0.354778
-1.68559		-0.907624
-1.15925		-0.87066
-1.21108		-0.83782
-1.0872		-1.39996
-1.03907		-0.576031
-6.72862		-0.398142
-2.52848		-0.587202
-1.61485		0.0450038
-1.94269		-0.541664
-4.38925		-0.707079
-5.55104		-0.89875
-5.60551		-0.111578
-3.6571		-0.373711
-3.87334		-0.305023
-6.73926		-0.361773
-3.36689		0.475008
-1.86051		0.290771
-2.83717		-0.513337
-6.73832		-0.380041
-10.5598		-0.369933
-3.23801		-0.19342
-1.18576		0.06234
-2.19544		-1.02302
-3.00646		-0.292435
-2.59242		-0.151335
-2.95824		-0.601681
-2.30242		-0.875126
-12.8046		-0.85611
-1.98116		-1.04145
-3.36233		1.20296
-1.84654		-1.59907
-2.84448		-0.426681
-2.03647		-1.28059
-6.30891		-0.118308
-6.54346		0.700387
-3.86486		-0.921639
-4.06049		-2.26356
-4.70234		-0.268755
-2.67814		0.233799
-1.01033		0.0538412
-1.32357		-0.727682
-0.473078		-0.546998
-1.33359		-0.152787
-4.3265		0.0357886
-4.73192		-3.11251
-5.21618		-0.844017
-3.50101		-0.00877401
-5.52153		-0.495211
-7.78843		-0.46208
-6.71244		0.0288361
-6.23974		-0.780274
-10.7027		0.7662
-11.0322		-0.0562727
-8.75989		-0.358622
-9.14924		-0.49199
-10.0972		1.21782
-9.04832		-0.733868
-9.02545		-0.0677891
-14.0141		-0.572266
-12.7481		-0.476366
-13.9956		-0.130533
-8.04359		-1.47437
-12.6956		-1.18135
-8.58196		-0.333853
-13.6941		-1.44847
-5.99061		-0.380615
-3.28186		0.825911
-4.40825		-0.188364
-3.96907		1.00648
-3.50797		-1.16949
-3.72147		-1.45592
-2.77647		-1.9848
-5.33944		-0.22155
-2.85278		0.353158
-12.2253		-1.27083
-3.92573		-0.861223
-5.70051		0.284655
-1.45787		-0.962549
0.355661		-0.505186
-4.38555		0.809125
-2.46229		0.847395
-3.34644		2.35606
-3.57425		0.194103
-1.11696		-1.51669
0.315595		-0.108908
-3.11385		0.12854
-2.73075		-0.0602961
-1.57152		0.0996424
-2.15692		-0.380374
-1.11088		-0.15264
-1.09112		0.0528813
-1.14489		0.386426
-1.75124		-2.53085
-2.09123		-0.601554
-2.544		3.84516
-2.94157		-1.56851
-2.62078		3.57491
-1.45542		3.52844
-5.21991		0.72313
-5.94534		3.33351
-6.90026		1.15171
-3.15034		0.920387
-2.99556		2.23616
-6.45719		1.64874
-3.24109		2.60782
-2.40695		-0.125085
-3.41365		0.900455
-6.13711		0.855628
-8.62471		1.91995
-4.25757		-0.266108
-0.56739		0.00365988
-1.27963		1.24423
-2.99569		0.145021
-1.29314		1.28632
-2.16682		0.839478
-1.60681		-1.25759
-14.143		-0.81948
-1.70072		0.43109
-3.14934		0.563844
-2.17028		0.0566735
-2.15655		-0.691026
-2.84908		0.00249152
-7.46844		-0.465556
-3.00572		-0.201878
-2.84364		-0.141608
-3.94603		4.13961
-3.75598		2.55681
-0.139355		1.27529
-1.91538		1.97873
-0.740309		-0.721196
-4.46853		0.68789
-5.43419		0.426085
-4.03688		0.373763
-3.02882		0.957698
-7.36901		3.46959
-4.234		3.04578
-5.39483		1.67557
-2.93322		1.62952
-7.71537		1.71553
-10.3212		2.00301
-6.95992		-2.42994
-4.86481		0.0785008
-10.5242		0.440211
-9.18232		-1.54895
-5.41105		-0.0802071
-10.6082		-0.420793
-5.7156		-0.381572
-8.45116		0.0913136
-10.7881		-1.83942
-5.6569		-0.52569
-2.25176		2.05916
-4.34689		-1.63851
-3.71934		-1.07619
-2.95947		1.6451
-3.07513		0.711124
-1.97494		0.578624
-4.24024		0.479276
-1.91422		-0.601795
-10.4841		-0.0224552
-4.21619		0.457819
-9.63843		1.55081
-12.7217		-0.0849619
-12.536		-1.63527
-12.2614		-1.91934
-8.59486		-0.558931
-11.8718		11.4021
-11.7089		9.62027
-8.91724		9.56076
-8.79159		2.67235
-5.1649		1.37603
-11.298		11.4226
-12.6422		9.39516
-8.73201		3.53894
-4.20532		2.49043
-7.93282		-0.11413
-3.69118		5.77901
-3.00048		3.08521
-1.63955		8.47725
-1.89653		4.03731
-0.883033		10.6454
-3.03751		0.681001
-10.5057		0.602229
-2.17855		-0.0495211
-1.28898		0.0382217
-3.50808		0.503797
-2.68822		0.0100671
-6.32765		3.63064
-6.34348		0.0365381
-6.97459		-0.313665
-1.32983		0.692334
-7.13813		1.27012
-4.26936		-0.717078
-7.02097		-1.24046
-4.19865		-0.293292
-13.4454		1.0931
-15.6452		-0.274448
-6.72085		0.63878
-9.47984		0.0978749
-5.80654		-1.44832
-6.03029		-0.782879
-4.30481		-0.3699
-5.91177		1.5906
-5.26989		-0.647079
-8.06691		-2.45298
-6.29814		-1.44468
-9.57288		0.0360082
-9.84918		0.845762
-11.5502		0.026722
-12.2304		-0.90912
-7.78453		-0.0677869
-12.4565		0.551924
-9.35221		-1.30301
-9.57076		-0.295733
-6.99377		-0.646618
-9.55636		-0.196624
-2.23981		0.720667
-1.72176		0.51227
-2.48118		0.524822
-2.96113		-0.423058
-6.83933		1.55621
-7.02572		-0.186545
-6.48703		-1.14067
-10.6737		-1.92379
-11.3933		1.81219
-2.5126		-1.64913
-5.4604		-2.81484
-0.729968		2.61438
-4.50984		1.30981
-5.32087		2.57861
-5.50031		4.69564
-6.78253		0.336644
-2.27598		2.45896
-9.45091		2.32812
-3.35348		0.267701
-11.1403		1.6425
-9.32152		-1.55273
-7.56986		0.860202
-10.9537		1.06597
-7.95261		1.6369
-5.67404		0.650222
-12.3257		2.00816
-11.5042		0.0978388
-7.45275		-1.01228
-8.00774		1.34094
-8.14499		-0.361562
-7.02775		0.406559
-5.45098		1.09384
-8.89106		-0.444539
-2.87813		0.1941
-7.04852		1.77074
-19.4489		1.33801
-20.3967		1.07916
-17.5306		-0.695412
-17.6288		1.02585
-20.6536		0.521675
-20.195		-0.621083
-19.4725		0.455138
-13.7319		-3.78054
-12.9937		-4.65691
-5.322		-4.57211
-19.1906		-5.0434
-15.6181		-4.56846
-10.2304		-2.10579
-4.80775		-5.48849
-18.7185		-3.3749
-6.03847		2.60827
-5.96112		-1.51598
-5.83978		-2.79387
-6.58544		-2.68536
-4.0764		-1.84902
-7.4749		0.75098
-18.7375		4.81504
-8.32804		1.92352
-5.29427		1.99522
-4.22141		1.14753
-10.1667		0.703756
-11.323		-1.37664
-10.6574		-2.07129
-6.54143		1.3008
-5.66501		1.38177
-12.2642
-9.23764
-11.6312
-5.64447
-23.5127
-22.6716
-13.0815
-16.1574
-16.0327
-16.7382
-14.126
-12.2234
-15.8181
-13.4297
-15.0112
-17.3367
-17.1138
-20.3375
-20.711
-18.3482
-19.9098
-19.5025
-22.4696
-18.0401
-16.0482
-5.10353
-3.26274
-5.83534
-5.07447
-14.1659
-14.6792
-11.842
-16.2866
-20.8382
-7.22838
-9.36723
-8.40894
-17.8432
-14.3245
-16.2352
-14.8697
-14.0271
-13.3502
-15.7432
-15.6933
-19.8472
-18.1462
-12.5821
-23.6593
-14.5613
-21.8804
-18.5132
-15.7738
-18.8474
-14.8145
-15.8761
-8.90409
-19.9524
-8.96367
-15.985
-12.4098
-12.3212
-10.1637
-12.5473
-12.1894
-13.6753
-13.8026
-13.5665
-15.4067
-12.4081
-11.1836
-14.4793
-14.3271
-9.36952
-14.0155
-4.72556
-2.58881
-2.6712
-2.11999
-4.97563
-4.55092
-22.9891
-3.52207
-3.56123
-6.42376
-3.74904
-4.57907
-9.86717
-9.7285
-9.19013
-4.25885
-5.74045
-10.2756
-3.21493
-4.35783
-1.71655
-19.2245
-21.097
-10.8528
-12.4345
-9.90668
-7.78048
-8.56426
-6.71965
-9.53141
-6.90911
-1.62889
-1.03761
-1.72711
-3.01186
-3.59672
-6.49748
-12.4481
-14.8616
-14.1883
-14.406
-12.6258
-1.59397
-1.85197
-4.71746
-9.29078
-12.2273
-14.3144
-11.1927
-11.9895
-7.78095
-8.01474
-10.4984
-7.99129
-5.21829
-7.74625
-4.63656
-2.98456
-13.0608
-7.11911
-10.0017
-6.82571
-13.0097
-12.1547
-11.3376
-14.7957
-12.6587
-13.066
-16.1939
-14.9992
-13.866
-15.1802
-16.1818
-14.8674
-15.6422
-9.94763
-6.14287
-6.09157
-6.23924
-5.18658
-3.97737
-6.48468
-17.9577
-4.85631
-4.09577
-7.1644
-7.26111
-5.4866
-9.60584
-10.4304
-9.4035
-3.14056
-10.5242
-11.7278
-6.48724
-6.36721
-2.75309
-16.8841
-18.8145
-10.6659
-12.9963
-9.05316
-10.7336
-12.5123
-9.70389
-11.8613
-9.24169
-2.55393
-0.845536
-2.46804
-3.7167
-2.92944
-8.78579
-12.0611
-11.957
-13.289
-14.9802
-11.7359
-5.00886
-4.33449
-5.43988
-11.6678
-10.3888
-12.2408
-11.0158
-11.7093
-9.89847
-9.15051
-10.9118
-9.98987
-9.67892
-5.75849
-6.22653
-5.5193
-18.3566
-7.74439
-10.6565
-6.91793
-4.57668
-5.41863
-4.97458
-6.62568
-4.75141
-4.42903
-3.90037
-3.64214
-3.88871
-4.54397
-4.97338
-5.04964
-2.81193
-2.45459
-1.94522
-1.40804
-1.83354
-1.77746
-1.54787
-1.51315
-10.6978
-2.26681
-1.07559
-1.94626
-5.27607
-6.14778
-5.06939
-3.26954
-3.19797
-6.35692
-1.85428
-2.3792
-1.29908
-9.11871
-10.9684
-3.24173
-3.93993
-4.79735
-2.56831
-5.19428
-3.97224
-4.27431
-8.06959
-0.772979
-1.99687
-2.10163
-2.72868
-1.52806
-3.45406
-2.68868
-4.759
-5.6399
-4.68332
-3.56042
-1.52568
-1.57574
-1.03039
-5.4098
-4.52565
-4.10104
-3.58827
-4.79839
-7.11061
-6.32769
-6.01895
-1.70533
-3.65804
-4.75622
-2.74769
-2.71069
-1.5556
-3.25611
-7.52395
-8.4893
-9.43649
-5.64655
-10.2567
-0.696134
-8.02736
-5.37207
-2.5613
-2.5107
-3.87694
-3.8248
-3.5741
-1.21841
-16.4582
-7.20639
-3.10633

## Sheet: Fig2S6C
polymerase	AA_letter	p_full	Compartment
Maxima	A	25.7358	Cyto
Maxima	C	8.16005	Cyto
Maxima	D	18.3741	Cyto
Maxima	E	39.855	Cyto
Maxima	F	6.42475	Cyto
Maxima	G	45.146	Cyto
Maxima	H	35.2743	Cyto
Maxima	I	11.1406	Cyto
Maxima	K	13.3364	Cyto
Maxima	L	23.2465	Cyto
Maxima	M	35.8882	Cyto
Maxima	N	13.3835	Cyto
Maxima	P	2.74648	Cyto
Maxima	Q	33.1851	Cyto
Maxima	R	21.402	Cyto
Maxima	S	6.56193	Cyto
Maxima	T	8.64712	Cyto
Maxima	V	40.0638	Cyto
Maxima	W	5.02096	Cyto
Maxima	Y	0.917701	Cyto
TGIRT	A	30.7607	Cyto
TGIRT	C	40.7584	Cyto
TGIRT	D	37.967	Cyto
TGIRT	E	46.8896	Cyto
TGIRT	F	15.6934	Cyto
TGIRT	G	48.8465	Cyto
TGIRT	H	40.9692	Cyto
TGIRT	I	26.0822	Cyto
TGIRT	K	17.5083	Cyto
TGIRT	L	23.7894	Cyto
TGIRT	M	38.6849	Cyto
TGIRT	N	17.4262	Cyto
TGIRT	P	39.8154	Cyto
TGIRT	Q	35.3684	Cyto
TGIRT	R	26.7052	Cyto
TGIRT	S	26.9908	Cyto
TGIRT	T	19.3069	Cyto
TGIRT	V	42.6028	Cyto
TGIRT	W	14.041	Cyto
TGIRT	Y	0.704764	Cyto
Maxima	A	27.2817	Cyto
Maxima	C	7.96819	Cyto
Maxima	D	27.2633	Cyto
Maxima	E	42.0441	Cyto
Maxima	F	6.85099	Cyto
Maxima	G	45.8554	Cyto
Maxima	H	30.2802	Cyto
Maxima	I	12.1635	Cyto
Maxima	K	15.5384	Cyto
Maxima	L	22.5669	Cyto
Maxima	M	36.0257	Cyto
Maxima	N	11.7481	Cyto
Maxima	P	3.08217	Cyto
Maxima	Q	33.3629	Cyto
Maxima	R	21.8708	Cyto
Maxima	S	6.58882	Cyto
Maxima	T	10.6163	Cyto
Maxima	V	39.2788	Cyto
Maxima	W	6.27069	Cyto
Maxima	Y	0.829509	Cyto
TGIRT	A	32.1994	Cyto
TGIRT	C	42.4894	Cyto
TGIRT	D	40.1285	Cyto
TGIRT	E	49.7541	Cyto
TGIRT	F	15.015	Cyto
TGIRT	G	50.6864	Cyto
TGIRT	H	34.8333	Cyto
TGIRT	I	25.3584	Cyto
TGIRT	K	20.4944	Cyto
TGIRT	L	23.2875	Cyto
TGIRT	M	39.941	Cyto
TGIRT	N	14.6998	Cyto
TGIRT	P	38.6983	Cyto
TGIRT	Q	36.5901	Cyto
TGIRT	R	28.3067	Cyto
TGIRT	S	24.3702	Cyto
TGIRT	T	21.6459	Cyto
TGIRT	V	43.0854	Cyto
TGIRT	W	21.1796	Cyto
TGIRT	Y	0.613612	Cyto
Maxima	A	26.0494	Cyto
Maxima	C	8.59305	Cyto
Maxima	D	18.647	Cyto
Maxima	E	40.0819	Cyto
Maxima	F	5.15347	Cyto
Maxima	G	44.9237	Cyto
Maxima	H	36.7236	Cyto
Maxima	I	11.3734	Cyto
Maxima	K	14.9092	Cyto
Maxima	L	22.2819	Cyto
Maxima	M	36.6716	Cyto
Maxima	N	12.4	Cyto
Maxima	P	2.66286	Cyto
Maxima	Q	34.0916	Cyto
Maxima	R	21.3292	Cyto
Maxima	S	6.74877	Cyto
Maxima	T	8.87613	Cyto
Maxima	V	40.4633	Cyto
Maxima	W	4.85251	Cyto
Maxima	Y	0.850474	Cyto
TGIRT	A	31.3555	Cyto
TGIRT	C	42.5775	Cyto
TGIRT	D	37.9061	Cyto
TGIRT	E	47.7317	Cyto
TGIRT	F	13.7044	Cyto
TGIRT	G	48.4894	Cyto
TGIRT	H	43.8403	Cyto
TGIRT	I	25.9102	Cyto
TGIRT	K	20.3085	Cyto
TGIRT	L	23.3361	Cyto
TGIRT	M	39.1448	Cyto
TGIRT	N	16.8601	Cyto
TGIRT	P	38.3537	Cyto
TGIRT	Q	35.158	Cyto
TGIRT	R	26.545	Cyto
TGIRT	S	27.2544	Cyto
TGIRT	T	18.7317	Cyto
TGIRT	V	43.2655	Cyto
TGIRT	W	12.7591	Cyto
TGIRT	Y	0.60616	Cyto
Maxima	A	28.5965	Cyto
Maxima	C	9.22404	Cyto
Maxima	D	25.6785	Cyto
Maxima	E	41.4811	Cyto
Maxima	F	6.79166	Cyto
Maxima	G	45.3535	Cyto
Maxima	H	28.9469	Cyto
Maxima	I	12.3575	Cyto
Maxima	K	14.8051	Cyto
Maxima	L	22.1333	Cyto
Maxima	M	35.3248	Cyto
Maxima	N	12.2049	Cyto
Maxima	P	3.09088	Cyto
Maxima	Q	32.5685	Cyto
Maxima	R	21.4516	Cyto
Maxima	S	6.50257	Cyto
Maxima	T	9.95128	Cyto
Maxima	V	37.3078	Cyto
Maxima	W	6.36537	Cyto
Maxima	Y	0.809584	Cyto
TGIRT	A	31.6329	Cyto
TGIRT	C	42.7384	Cyto
TGIRT	D	37.8984	Cyto
TGIRT	E	48.1576	Cyto
TGIRT	F	14.5602	Cyto
TGIRT	G	49.6961	Cyto
TGIRT	H	30.6936	Cyto
TGIRT	I	23.6241	Cyto
TGIRT	K	19.2761	Cyto
TGIRT	L	22.5857	Cyto
TGIRT	M	38.6798	Cyto
TGIRT	N	14.4599	Cyto
TGIRT	P	38.6245	Cyto
TGIRT	Q	34.5706	Cyto
TGIRT	R	26.7775	Cyto
TGIRT	S	24.877	Cyto
TGIRT	T	19.9971	Cyto
TGIRT	V	39.6861	Cyto
TGIRT	W	19.595	Cyto
TGIRT	Y	0.693465	Cyto
Maxima	A	26.0109	Cyto
Maxima	C	8.91321	Cyto
Maxima	D	19.0379	Cyto
Maxima	E	40.3174	Cyto
Maxima	F	6.44732	Cyto
Maxima	G	44.9401	Cyto
Maxima	H	33.5103	Cyto
Maxima	I	11.5996	Cyto
Maxima	K	15.6261	Cyto
Maxima	L	22.8037	Cyto
Maxima	M	35.7231	Cyto
Maxima	N	12.2218	Cyto
Maxima	P	2.72592	Cyto
Maxima	Q	32.6645	Cyto
Maxima	R	20.407	Cyto
Maxima	S	5.95436	Cyto
Maxima	T	8.76555	Cyto
Maxima	V	39.191	Cyto
Maxima	W	4.71811	Cyto
Maxima	Y	1.08694	Cyto
TGIRT	A	31.1563	Cyto
TGIRT	C	42.0073	Cyto
TGIRT	D	38.0936	Cyto
TGIRT	E	48.0717	Cyto
TGIRT	F	15.7553	Cyto
TGIRT	G	48.5859	Cyto
TGIRT	H	38.882	Cyto
TGIRT	I	25.2352	Cyto
TGIRT	K	19.5677	Cyto
TGIRT	L	22.8538	Cyto
TGIRT	M	39.0048	Cyto
TGIRT	N	16.0182	Cyto
TGIRT	P	38.5074	Cyto
TGIRT	Q	34.9775	Cyto
TGIRT	R	25.0335	Cyto
TGIRT	S	24.6302	Cyto
TGIRT	T	18.8272	Cyto
TGIRT	V	42.3297	Cyto
TGIRT	W	13.4692	Cyto
TGIRT	Y	0.719424	Cyto
Maxima	A	28.0489	Cyto
Maxima	C	8.79782	Cyto
Maxima	D	26.7221	Cyto
Maxima	E	41.8164	Cyto
Maxima	F	7.20054	Cyto
Maxima	G	45.6182	Cyto
Maxima	H	31.2523	Cyto
Maxima	I	11.7875	Cyto
Maxima	K	15.2632	Cyto
Maxima	L	20.5531	Cyto
Maxima	M	35.0805	Cyto
Maxima	N	11.5592	Cyto
Maxima	P	3.16918	Cyto
Maxima	Q	33.1701	Cyto
Maxima	R	21.9876	Cyto
Maxima	S	6.7345	Cyto
Maxima	T	9.61853	Cyto
Maxima	V	38.467	Cyto
Maxima	W	6.21651	Cyto
Maxima	Y	0.872024	Cyto
TGIRT	A	31.9458	Cyto
TGIRT	C	43.9833	Cyto
TGIRT	D	39.293	Cyto
TGIRT	E	49.5178	Cyto
TGIRT	F	15.2654	Cyto
TGIRT	G	49.5016	Cyto
TGIRT	H	34.4389	Cyto
TGIRT	I	25.6972	Cyto
TGIRT	K	20.381	Cyto
TGIRT	L	21.7421	Cyto
TGIRT	M	39.2058	Cyto
TGIRT	N	14.6701	Cyto
TGIRT	P	38.246	Cyto
TGIRT	Q	36.3458	Cyto
TGIRT	R	27.7841	Cyto
TGIRT	S	25.8222	Cyto
TGIRT	T	20.5864	Cyto
TGIRT	V	41.6598	Cyto
TGIRT	W	20.4173	Cyto
TGIRT	Y	0.605335	Cyto
Maxima	A	24.9134	Cyto
Maxima	C	8.75428	Cyto
Maxima	D	16.7756	Cyto
Maxima	E	38.2928	Cyto
Maxima	F	9.29111	Cyto
Maxima	G	44.658	Cyto
Maxima	H	32.0799	Cyto
Maxima	I	11.264	Cyto
Maxima	K	15.8844	Cyto
Maxima	L	21.4756	Cyto
Maxima	M	35.2235	Cyto
Maxima	N	13.1882	Cyto
Maxima	P	2.58907	Cyto
Maxima	Q	32.2809	Cyto
Maxima	R	20.0035	Cyto
Maxima	S	6.22301	Cyto
Maxima	T	8.35614	Cyto
Maxima	V	36.6797	Cyto
Maxima	W	4.8345	Cyto
Maxima	Y	0.942483	Cyto
TGIRT	A	29.8106	Cyto
TGIRT	C	42.0708	Cyto
TGIRT	D	35.3091	Cyto
TGIRT	E	46.1204	Cyto
TGIRT	F	17.4665	Cyto
TGIRT	G	49.1084	Cyto
TGIRT	H	38.3432	Cyto
TGIRT	I	23.1501	Cyto
TGIRT	K	18.7491	Cyto
TGIRT	L	22.2642	Cyto
TGIRT	M	38.0715	Cyto
TGIRT	N	15.6064	Cyto
TGIRT	P	37.4156	Cyto
TGIRT	Q	35.983	Cyto
TGIRT	R	24.1903	Cyto
TGIRT	S	24.2134	Cyto
TGIRT	T	17.5902	Cyto
TGIRT	V	37.6621	Cyto
TGIRT	W	12.665	Cyto
TGIRT	Y	0.503973	Cyto
Maxima	A	32.3442	Mito
Maxima	C	50.7538	Mito
Maxima	D	49.6211	Mito
Maxima	E	45.4836	Mito
Maxima	F	19.0262	Mito
Maxima	G	52.4417	Mito
Maxima	H	42.1596	Mito
Maxima	I	49.3466	Mito
Maxima	K	40.0658	Mito
Maxima	L	39.9523	Mito
Maxima	M	55.0399	Mito
Maxima	N	48.0242	Mito
Maxima	P	56.0211	Mito
Maxima	Q	11.4277	Mito
Maxima	R	46.5703	Mito
Maxima	S	7.1851	Mito
Maxima	T	49.7645	Mito
Maxima	V	44.2334	Mito
Maxima	W	14.6423	Mito
Maxima	Y	8.72253	Mito
TGIRT	A	24.4219	Mito
TGIRT	C	51.2505	Mito
TGIRT	D	37.6611	Mito
TGIRT	E	31.1908	Mito
TGIRT	F	14.0339	Mito
TGIRT	G	40.3938	Mito
TGIRT	H	37.6929	Mito
TGIRT	I	45.1637	Mito
TGIRT	K	24.3302	Mito
TGIRT	L	40.7491	Mito
TGIRT	M	52.2951	Mito
TGIRT	N	40.9276	Mito
TGIRT	P	49.6542	Mito
TGIRT	Q	13.1942	Mito
TGIRT	R	43.3668	Mito
TGIRT	S	7.31161	Mito
TGIRT	T	51.1331	Mito
TGIRT	V	46.4111	Mito
TGIRT	W	10.5822	Mito
TGIRT	Y	5.84567	Mito
Maxima	A	31.699	Mito
Maxima	C	52.7132	Mito
Maxima	D	50.7921	Mito
Maxima	E	48.6814	Mito
Maxima	F	20.5292	Mito
Maxima	G	53.7375	Mito
Maxima	H	39.0612	Mito
Maxima	I	50.5455	Mito
Maxima	K	38.6402	Mito
Maxima	L	43.0661	Mito
Maxima	M	53.7701	Mito
Maxima	N	46.896	Mito
Maxima	P	57.4414	Mito
Maxima	Q	11.6156	Mito
Maxima	R	47.0838	Mito
Maxima	S	7.63626	Mito
Maxima	T	49.7856	Mito
Maxima	V	43.736	Mito
Maxima	W	15.0898	Mito
Maxima	Y	13.9871	Mito
TGIRT	A	26.776	Mito
TGIRT	C	55.6622	Mito
TGIRT	D	35.3559	Mito
TGIRT	E	33.1037	Mito
TGIRT	F	15.9363	Mito
TGIRT	G	41.1787	Mito
TGIRT	H	34.669	Mito
TGIRT	I	44.2916	Mito
TGIRT	K	26.456	Mito
TGIRT	L	39.335	Mito
TGIRT	M	54.0304	Mito
TGIRT	N	40.0887	Mito
TGIRT	P	52.5173	Mito
TGIRT	Q	15.7154	Mito
TGIRT	R	46.5263	Mito
TGIRT	S	9.93976	Mito
TGIRT	T	50.9646	Mito
TGIRT	V	47.4479	Mito
TGIRT	W	12.1889	Mito
TGIRT	Y	7.84913	Mito
Maxima	A	32.1077	Mito
Maxima	C	54.432	Mito
Maxima	D	51.0271	Mito
Maxima	E	47.8435	Mito
Maxima	F	20.9502	Mito
Maxima	G	54.5287	Mito
Maxima	H	41.2039	Mito
Maxima	I	50.1311	Mito
Maxima	K	39.5577	Mito
Maxima	L	40.6604	Mito
Maxima	M	54.1002	Mito
Maxima	N	50.8582	Mito
Maxima	P	55.5367	Mito
Maxima	Q	12.3849	Mito
Maxima	R	45.6567	Mito
Maxima	S	9.71297	Mito
Maxima	T	51.1314	Mito
Maxima	V	44.8103	Mito
Maxima	W	13.9268	Mito
Maxima	Y	12.2793	Mito
TGIRT	A	24.7407	Mito
TGIRT	C	55.8262	Mito
TGIRT	D	35.9506	Mito
TGIRT	E	31.5212	Mito
TGIRT	F	18.4823	Mito
TGIRT	G	42.9709	Mito
TGIRT	H	37.9951	Mito
TGIRT	I	43.0847	Mito
TGIRT	K	25.1761	Mito
TGIRT	L	39.9962	Mito
TGIRT	M	52.4258	Mito
TGIRT	N	41.4103	Mito
TGIRT	P	51.6837	Mito
TGIRT	Q	14.8269	Mito
TGIRT	R	42.1252	Mito
TGIRT	S	11.1013	Mito
TGIRT	T	49.3579	Mito
TGIRT	V	46.2333	Mito
TGIRT	W	14.9958	Mito
TGIRT	Y	7.31261	Mito
Maxima	A	32.5342	Mito
Maxima	C	51.546	Mito
Maxima	D	51.8135	Mito
Maxima	E	48.3589	Mito
Maxima	F	22.3256	Mito
Maxima	G	53.2914	Mito
Maxima	H	38.6805	Mito
Maxima	I	48.7196	Mito
Maxima	K	37.9233	Mito
Maxima	L	40.1139	Mito
Maxima	M	53.7963	Mito
Maxima	N	46.8034	Mito
Maxima	P	55.2209	Mito
Maxima	Q	11.7921	Mito
Maxima	R	47.8095	Mito
Maxima	S	6.85109	Mito
Maxima	T	46.9434	Mito
Maxima	V	41.5963	Mito
Maxima	W	13.4569	Mito
Maxima	Y	11.2119	Mito
TGIRT	A	24.929	Mito
TGIRT	C	52.9105	Mito
TGIRT	D	36.7103	Mito
TGIRT	E	32.8854	Mito
TGIRT	F	16.0664	Mito
TGIRT	G	41.7665	Mito
TGIRT	H	33.9329	Mito
TGIRT	I	46.6622	Mito
TGIRT	K	24.5283	Mito
TGIRT	L	37.7367	Mito
TGIRT	M	54.9642	Mito
TGIRT	N	40.1376	Mito
TGIRT	P	51.0401	Mito
TGIRT	Q	14.5	Mito
TGIRT	R	46.3832	Mito
TGIRT	S	8.3869	Mito
TGIRT	T	49.6798	Mito
TGIRT	V	45.668	Mito
TGIRT	W	10.8493	Mito
TGIRT	Y	7.6175	Mito
Maxima	A	31.5866	Mito
Maxima	C	54.7649	Mito
Maxima	D	49.0523	Mito
Maxima	E	45.4848	Mito
Maxima	F	19.8712	Mito
Maxima	G	52.4626	Mito
Maxima	H	40.0316	Mito
Maxima	I	48.6328	Mito
Maxima	K	37.9918	Mito
Maxima	L	40.3654	Mito
Maxima	M	50.6216	Mito
Maxima	N	49.5437	Mito
Maxima	P	56.5287	Mito
Maxima	Q	12.1492	Mito
Maxima	R	47.1675	Mito
Maxima	S	7.5543	Mito
Maxima	T	48.8	Mito
Maxima	V	45.0383	Mito
Maxima	W	14.1419	Mito
Maxima	Y	10.1996	Mito
TGIRT	A	24.4981	Mito
TGIRT	C	49.2215	Mito
TGIRT	D	33.6879	Mito
TGIRT	E	30.8217	Mito
TGIRT	F	17.5319	Mito
TGIRT	G	41.431	Mito
TGIRT	H	39.1919	Mito
TGIRT	I	43.983	Mito
TGIRT	K	25.9581	Mito
TGIRT	L	41.6248	Mito
TGIRT	M	54.1171	Mito
TGIRT	N	41.4425	Mito
TGIRT	P	49.8379	Mito
TGIRT	Q	14.826	Mito
TGIRT	R	41.7327	Mito
TGIRT	S	8.117	Mito
TGIRT	T	48.5272	Mito
TGIRT	V	46.567	Mito
TGIRT	W	12.07	Mito
TGIRT	Y	6.32571	Mito
Maxima	A	32.1191	Mito
Maxima	C	49.7171	Mito
Maxima	D	50.5899	Mito
Maxima	E	49.1795	Mito
Maxima	F	23.3677	Mito
Maxima	G	54.6781	Mito
Maxima	H	39.1385	Mito
Maxima	I	49.5184	Mito
Maxima	K	38.77	Mito
Maxima	L	40.6152	Mito
Maxima	M	54.2389	Mito
Maxima	N	46.0151	Mito
Maxima	P	56.0308	Mito
Maxima	Q	12.8247	Mito
Maxima	R	48.186	Mito
Maxima	S	8.14494	Mito
Maxima	T	50.2874	Mito
Maxima	V	44.3595	Mito
Maxima	W	13.8683	Mito
Maxima	Y	10.5455	Mito
TGIRT	A	24.7656	Mito
TGIRT	C	53.4015	Mito
TGIRT	D	35.4575	Mito
TGIRT	E	33.9408	Mito
TGIRT	F	16.5955	Mito
TGIRT	G	41.8953	Mito
TGIRT	H	32.5893	Mito
TGIRT	I	44.4005	Mito
TGIRT	K	26.7085	Mito
TGIRT	L	37.7097	Mito
TGIRT	M	53.6481	Mito
TGIRT	N	40.3042	Mito
TGIRT	P	51.7994	Mito
TGIRT	Q	18.75	Mito
TGIRT	R	46.4169	Mito
TGIRT	S	8.24411	Mito
TGIRT	T	47.4942	Mito
TGIRT	V	45.7499	Mito
TGIRT	W	11.7436	Mito
TGIRT	Y	8.27517	Mito
Maxima	A	31.5259	Mito
Maxima	C	49.8325	Mito
Maxima	D	49.6179	Mito
Maxima	E	47.8726	Mito
Maxima	F	24.9351	Mito
Maxima	G	52.7219	Mito
Maxima	H	41.6101	Mito
Maxima	I	50.9338	Mito
Maxima	K	37.4154	Mito
Maxima	L	38.1143	Mito
Maxima	M	52.246	Mito
Maxima	N	49.8074	Mito
Maxima	P	56.6046	Mito
Maxima	Q	9.91699	Mito
Maxima	R	46.181	Mito
Maxima	S	8.17772	Mito
Maxima	T	49.1373	Mito
Maxima	V	42.7047	Mito
Maxima	W	15.9	Mito
Maxima	Y	9.91561	Mito
TGIRT	A	23.704	Mito
TGIRT	C	49.712	Mito
TGIRT	D	34.1735	Mito
TGIRT	E	33.1445	Mito
TGIRT	F	23.8202	Mito
TGIRT	G	42.0403	Mito
TGIRT	H	40.149	Mito
TGIRT	I	44.3696	Mito
TGIRT	K	26.1518	Mito
TGIRT	L	37.7825	Mito
TGIRT	M	51.816	Mito
TGIRT	N	41.3253	Mito
TGIRT	P	50.6027	Mito
TGIRT	Q	14.5885	Mito
TGIRT	R	41.1348	Mito
TGIRT	S	9.91413	Mito
TGIRT	T	47.5472	Mito
TGIRT	V	46.7457	Mito
TGIRT	W	14.0887	Mito
TGIRT	Y	10.8387	Mito

## Sheet: Fig2S7A
RPM_M	RPM_T
2676.17	3523.98
4212.82	4330.36
7218.63	10987.4
4191.3	6226.32
8114.6	9222.88
12512.3	13630.4
3651.37	3624.03
6709.02	8789.59
4583.54	4825.54
3555.52	4468.57
5274.1	3263.66
3031.24	4052.24
1614.9	1596.64
9304.99	11354.6
3122.2	4555.9
2905.06	3863.15
18770.4	20043.3
9435.08	9418.76
7387.84	8549.63
9826.33	10839
3860.69	4136.18
3417.6	3850.43
2743.67	3364.57
3632.79	3748.68
2638.03	2281.77
6741.3	7170.91
2859.09	2023.15
12259.9	8339.35
5473.64	3944.55
12770.5	13468.4
3775.6	3642.69
2425.77	2084.2
5590.03	5782.85
15779.3	13021.6
2452.18	1841.69
832.392	1665.33
6839.11	20204.4
3114.38	2271.59
1130.72	503.668
399.079	1304.96
3818.63	10302.3
4459.31	3328.11
241.599	1002.25
781.529	2492.9
239.643	1727.22
20295.3	27251.5
4814.37	5564.93
3044.93	3962.36
3192.63	2885.49
4139.46	2648.07
3848.96	5277.49
2460.98	2784.59
21554.2	22140.2
6118.23	5369.06
5325.94	6399.29
5152.81	6549.38
1637.4	1914.62
4261.73	4020.86
3964.38	4344.77
11762.1	11685.3
35014.3	37253.6
14176.1	14257
3605.4	2842.25
5823.81	6276.34
12607.2	13447.2
6123.12	6774.92
3125.14	3241.62
31143.8	31944.7
865.648	1053.12
833.37	1240.51
2728.02	1585.62
1239.3	8016.29
6754.01	7359.14
1172.78	5470.81
2844.41	2252.94
3402.93	2504.77
6642.51	5307.17
1930.84	1712.81
7599.12	8488.58
2226.23	2300.42
1864.32	1897.66
4314.55	4583.88
20018.5	17015.3
7536.52	7313.36
7805.51	5708.23
1680.43	1158.27
1736.19	1332.94
2101.03	2041.8
3418.58	3418.84
3717.89	3612.16
1813.46	1661.09
3516.39	2843.94
5521.57	6388.27
14539	15227
4460.29	3924.2
2156.79	1502.52
54070.3	38773.9
8091.12	5983.81
2697.69	2586.17
13256.6	11801.4
2045.28	1932.42
11230	9229.67
3780.49	5047.7
4708.74	7904.36
1305.81	1299.02
42151.7	27304
928.249	1562.73
4534.63	22196.1
10586.3	7371.02
4627.55	2852.42
1369.39	1334.63
5368.98	4291.35
988.893	1201.51
3447.92	3774.12
6683.59	4036.13
27037.6	4920.51
613.29	9825.76
2644.87	1788.27
3751.14	3207.7
5986.18	3210.25
2637.05	2031.63
5650.68	4309.16
22217.3	10683.9
3489.98	2381.82
14850	6125.41
6926.17	1799.3
110.529	1890.03
4365.41	2081.66
4465.18	3409.51
686.65	5416.55
284.637	3196.68
1825.2	1857.8
3436.18	3531.61
1479.92	3023.7
3483.13	5362.28
1618.81	2442.87
2492.28	2394.54
6304.07	3733.42
2328.94	1919.7
2715.3	2625.18
2221.34	2799
1159.09	1035.32
7003.44	5419.09
4741.99	4400.73
2625.31	1995.17
1424.16	1087.89
4782.1	3473.95
9560.28	12438.2
2975.48	4400.73
16173.4	18545.8
5242.8	5977.03
4822.2	3688.48
9320.64	8469.93
3355.98	3808.03
2381.76	2363.17
3035.15	3497.69
22121.5	24352.4
3301.42	4395.35
4346.34	4546.7
7062.93	10391.3
3413.89	4631.18
5976.09	6359.4
938.589	1412.32
1318.93	1575.11
11408.3	12435.5
3424.11	3116.78
5920.88	7573.73
3548.85	3848.9
3384.24	4326.71
4483.35	2576.49
3046.84	4040.73
1670.65	1561.91
7859.4	9842.24
3112.27	4400.63
3185.89	4383.91
15666.7	15636.7
9736.58	9336.27
9596.51	10797.9
8778.57	9740.17
5308.45	5791.83
3102.05	3581.4
2833.15	3508.36
4163.33	4350.47
1928.3	1671.91
5248.12	5473.29
4610.13	3398.37
12721	8951.73
1280.08	1005.78
8654.85	6151.73
8565.9	8862.86
4343.27	4200.88
2585.72	1984.29
4779.85	4984.92
11066.8	8528.48
3097.96	2262.35
1067.41	1960.53
11384.7	25824.8
2769.76	1833.82
197.329	1180.89
1593.97	720.679
397.724	1612.95
3170.55	8977.25
4104.03	3129.1
811.808	2415.46
287.302	2289.63
18417	24601.6
4751.22	5216.34
2576.52	3163.42
2702.28	2250.91
3855.58	2412.82
3574.41	4702.45
3285.06	3317.41
31511.2	32640.9
6590.57	5746.95
7093.61	8055.06
4820.75	5827.03
2608.21	2993.59
5176.55	4629.42
4883.12	5484.73
9243.77	9005.41
44571.7	47772.5
15903.9	16521.1
2968.11	2314.27
5641.76	5664.24
13976.6	15195.9
6068.11	6572.35
2439.51	2525.46
24251	24350.9
822.032	1068.26
2884.27	1803.9
1497.86	7883.47
5762.4	5946.7
1285.19	5438.97
3374.01	2558.9
3675.63	2588.81
6215.34	4641.74
2137.9	1890.13
6709.17	7108.24
2295.35	2207.79
2125.63	2055.56
4175.6	4493.91
17417.1	15179.1
6316.56	6079.58
5810.46	4119.93
2418.04	1561.91
2330.11	1857.57
2105.18	2045
3068.31	2872.16
3483.41	3133.5
1433.44	1401.76
3528.4	2806.16
7412.6	8021.63
21633.6	22653.4
2564.25	2692.65
3609.17	3006.79
2027.47	1270.65
47970.3	34102.5
6887.07	5040.35
2481.43	2314.27
12052.4	10508.4
1861.84	1776.62
12746.6	10996.7
4521.18	6111.25
4963.89	7793.72
2086.78	1987.81
37252.2	24636.8
844.526	1347.2
6023.12	27604.9
12979.7	8479.2
6026.19	3294.53
1974.31	1986.05
8463.66	6606.67
926.32	1047.14
3422.07	3775.87
8121.15	4791.33
20832	3503.96
679.915	6947.21
2358.74	1516.15
3400.6	2868.64
5694.92	2927.59
2254.45	1694.78
5065.11	3884.98
17108.3	8230.17
2759.53	1844.38
11458.4	4945.32
6121.28	1619.11
155.409	1400.88
6077.31	2779.76
3507.95	2629.29
896.669	4977
448.846	3464.36
2143.01	2470.9
4630.58	4794.85
1699.28	3205.66
1785.16	1486.24
3128.63	4743.81
965.172	1319.93
1609.3	2431.3
1907.85	1641.99
6762.34	4031.93
2833.15	2462.98
3753.33	3584.04
2702.28	3157.26
1258.61	1045.38
358.872	1043.62
5871.8	4876.68
742.283	2052.92
5302.31	4986.68
2960.95	2086.36
1271.9	863.231
5941.33	4171.84
7880.87	10006.8
2298.42	3492.52
848.615	1026.9
14742.4	16660.1
4588.66	4852.93
5190.87	3824.26
9156.86	8447.52
2856.66	3262.86
2183.91	2276.43
3024.34	3336.77
25856.2	28070.4
2985.2	4039.11
4507.87	4554.71
6599.84	10565.5
3787.27	5684.99
7619.15	8495.58
12203.6	13156.1
3801.82	3756.96
6093.58	8298.24
4235.34	4613.49
3328.53	4710.06
4536.96	2834.1
2857.18	3918.19
1587.65	1528.31
8972.09	11330.5
3428.42	4980.46
3014.3	4043.31
19234.1	20026.8
11406.4	11137.4
8698.6	9756.02
9865.33	10619.3
3678.65	4011.4
3438.12	3824.14
2952.23	3358.09
4252.8	3957.66
2311.16	1999.4
7796.63	7971.58
3364.41	2485.61
12900	9174.92
6488.3	4673.11
11304.6	11994.7
4221.76	4075.22
2147.25	1774.36
5391.4	5757.21
14793.1	12207.2
2643.81	1903.67
868.017	1800.39
7410.63	21940.5
2954.17	2068.26
370.483	1198.3
3766.9	10319.5
4436.1	3299.31
705.082	2080.02
220.156	1512.36
22320.2	28860.8
5471.9	6098.98
3230.57	3986.21
3054.06	2571.26
4811.43	2827.38
4243.1	5816.83
3117.1	3246.41
27314.9	27353.5
6048.96	5514.53
5804.56	6772.45
5028.68	6408.84
1646.81	1871.76
4727.05	4458.14
4076.28	4417.83
11028.2	10567.2
35675	37127.9
14697.1	14446.8
3672.83	2741.73
6204.14	6300.52
13141.5	13750.6
6280.76	6942.91
2916.34	3074.26
29408.8	28984.2
852.499	1308.3
3107.4	1831.46
1152.18	8155.48
6318.58	6832.91
1158	5638.81
2959.99	2319.34
3289.74	2548.59
5631.93	4326.3
2131.73	1880.16
7166.23	7939.67
2056.08	2019.56
2029.9	1915.43
4147.08	4621.05
18110	15301.6
6268.15	6268.61
7174.96	4998.93
1441.2	986.686
1711.79	1335.18
2079.36	1912.91
3413.88	3253.96
3848.37	3678.87
1790.35	1711.38
3349.87	2720.73
7189.51	7994.26
21556.9	22990.2
2006.62	2247.12
4253.77	3695.66
1946.49	1357.01
53614.3	37909.7
7411.6	5394.44
2554.59	2405.83
12943.6	11754.6
1752.52	1634.96
10551	8729.86
3460.43	4599.22
4849.26	8058.92
1245.29	1117.68
39570.9	25765.5
631.373	1236.09
4436.1	22238.6
10580.1	7210.79
4259.59	2504.08
1360.7	1461.97
5701.76	4588.3
979.55	1158.83
3244.15	3555.43
6136.25	3678.03
23868	4476.62
643.011	8900.33
2694.25	1745.8
3484.68	2895.4
5724.06	2962.58
2250.05	1788.63
5128.57	3908.12
20280.6	9754.34
3268.4	2148.88
14060.9	6397.08
6355.43	1703.82
125.111	1681.15
4106.35	1994.37
3784.36	2844.17
682.775	5071.99
269.619	3395.04
2090.03	2214.38
3525.41	3470.62
1303.48	2902.12
3252.88	5140.84
1828.17	2693.86
2228.72	2092.61
5557.25	3393.36
2463.42	2104.37
2975.5	2871.89
2327.64	2991.97
1286.02	1096.69
6107.15	4738.61
4362.39	4102.09
2702.01	1993.53
1208.43	918.668
5060.68	3488.25
8460.01	10594.9
2500.28	3618.41
965.002	1064.78
14879.5	17138.9
4798.82	5452.39
4618.43	3447.94
9101.08	8616.5
3474.98	3731.77
2221.93	2334.46
2907.61	3444.58
26137.5	27909.4
3637.54	4568.35
4476.89	4425.13
7464.3	10167.5
3217.86	4690.58
6201.05	6945.57
1066.63	1397.51
1515.91	1941.18
10972.9	11871.5
3396.52	3252.03
5911.4	7560.4
3647.05	3867.77
3695.68	4536.42
4630.17	2890.79
3154.44	3896.05
1627.96	1548.93
8079.55	9909.34
2995.87	4159.68
3305.61	4350.33
15696.1	15385.3
9466.48	9114.8
9983.41	10993
8758.22	9555.4
5169.3	5752.4
3214.69	3518.39
2987.41	3495.59
4136.5	4395.03
2219.95	1866.38
6006.54	5971.33
4819.4	3464.57
13228.8	9345.59
1353.11	1022.59
9011.92	6240.43
8530.93	8751.74
4566.75	4304.72
2629.05	1988.62
4901.85	4894.92
10450.7	8396.89
3264.38	2440.16
1065.57	1889.19
11113.5	24152.6
2906.01	2099.91
232.566	1165.8
1597.3	743.451
482.045	1652.01
3713.65	9684.93
4291.9	3255.68
899.607	2596.15
386.905	2355.33
18631.7	24704.5
4782.4	5189.56
2563.51	3206.42
2725.25	2371.75
3681.94	2282.35
3717.88	4738.02
3159.72	3002.99
30443.9	32253
6892.4	6177.49
6879.72	7853.21
4842.65	5767.9
2617.42	3097.86
4970.56	4637.67
5062.53	6036.09
8913.61	9107.5
44721.3	47901.1
15612.6	16881.4
3195.66	2437.42
4985.36	5307.24
13193.9	14506
5308.84	6159.24
2339.4	2637.2
24231.2	24610.5
3111.1	1786.11
1377.42	7346.03
5577.35	5717.73
1279.11	5292.64
3343.66	2705.61
3513.86	2619.87
5909.28	4714.3
2016.98	1854.52
6467.44	6910.9
2386.97	2347.12
2274.92	2263.19
4298.24	4725.25
18509.1	15516.7
6593.24	6746.7
6123.88	4521.82
2265.4	1561.7
2426.08	1891.01
2179.78	1953.95
3145.98	3158.07
3209.41	3095.13
1448.25	1413.01
3561.43	2633.55
7535.13	8536.46
20570.4	21523.6
2675.56	2826.03
3746.42	3432.65
1857.35	1170.37
47651.7	34143.1
6361.73	4847.48
2770.7	2673.69
11102.9	10131.9
1757.99	1703.1
12414.8	10538.8
4148.13	5572.69
4675.63	7402.58
2500.08	2254.07
35533.9	23463.9
815.037	1270.71
5978	27068
13777.4	8568.39
6312.05	3195.47
2037.06	2009.6
8564.76	6621.73
959.862	1023.5
3278.12	3692.63
8200.06	4713.39
20888.6	3861.38
687.126	7580.46
2440.88	1561.7
3373.26	3101.51
6121.77	3094.22
2290.77	1745.97
5174.59	3958.99
16747.9	8694.27
2658.65	1870.03
11893.6	4900.39
6149.25	1702.18
142.711	1692.15
6229.59	3096.04
4088.93	2980.19
949.291	4750.79
404.876	3244.73
2300.29	2425.57
4860.62	4722.51
1683.99	3181.79
1942.98	1627.38
3073.04	4892.18
986.29	1361.02
1641.7	2491.25
1884.84	1709.48
7311.02	4298.33
2934.56	2437.42
3761.22	3633.33
2465.2	2907.21
1273.83	1001.61
393.248	1109.25
6358.56	5447.72
871.064	2038.79
5305.67	5148.51
3079.38	2051.56
1282.28	1125.67
5467.41	3870.51
7671.5	9544.45
2324.6	3431.73
14660.1	15751.1
4480.06	4937.79
4958.94	3768.34
8887.18	8623.12
2888.04	3132.53
1875.33	1945.74
2925.04	3308.59
25644.6	27875.3
2657.11	3409.97
4356.33	4415.71
7073.88	10157.1
4246.54	5924.31
7958.24	9016.95
11817	12869.1
4062.22	4116.59
6903.65	8876.5
4268.7	4831.01
3458.88	4441.72
4151.86	2548.16
2801.15	3788.85
1698.21	1682.01
9576.88	11527
3505.21	5093.71
3249.37	4361.95
19875.9	20991.3
11254.9	10779.6
7920.97	8824.48
10111.7	11074.4
3916.17	4135.66
3887.96	4201.55
2989.5	3572.97
3974.59	4096.64
1635.76	1531.15
7648	7940.12
3212.1	2316.66
11396	8289.53
5396.81	3937.98
12330.7	12770.3
3994.73	3828.74
1876.5	1418.44
5448.18	5768.25
15857	13412.7
1753.61	1222.49
777.592	1682.88
7612.75	20974
2378.1	1726.23
1314.45	593.038
407.934	1352.54
4305.97	11045.8
4621.24	3494.07
860.186	2535.15
265.912	1854.54
20525.6	28015
4875.06	5926.05
2794.1	3656.2
2727.62	2292.39
4320.07	2464.06
4144.81	5763.91
2697.4	2881.09
24548.6	25493.7
4840.82	4452.99
5634.52	6677.75
5682.87	6742.77
1841.24	2129.39
4175.03	4032.49
4275.75	4746.91
12291.4	11706.4
35962.6	37823.5
14071.2	14423.7
2760.86	2023.61
6050.52	6334.41
13345	14590.1
6040.44	6689.02
2551.35	2639.19
31457.2	32436.8
902.491	1107.18
830.976	1114.11
3152.67	1844.14
1212.72	7686.09
6564.21	7052.3
1238.91	5544.56
2062.84	1628.25
3036.84	2314.06
6776.74	5148.33
2110.18	1942.11
7246.11	7638.4
2018.52	2044.42
2008.44	2005.4
3999.77	4377.56
18128.4	15277.7
5999.15	5935.58
7187.69	5132.73
1263.08	857.478
2055.79	1500.8
1985.28	1833.74
3293.69	3093.51
3415.56	3255.64
1233.87	1154
2404.29	1951.65
7239.06	8033.76
20316.1	21581.7
2472.78	2499.6
3430.67	2895.83
2074.92	1407.16
53874.5	39837.6
7707.43	5844.55
2025.57	1968.99
13322.8	11664.8
1894.63	1601.38
11029.3	9260.58
3446.79	4720.89
4845.85	7717.3
1094.87	1018.74
38709.4	24988.2
733.274	1236.36
4728	23006.2
11525.9	7777.99
4767.29	2939.18
1479.64	1402.83
4427.85	3477.6
1020.34	1233.76
3469.96	3850.41
6571.26	4062.83
26546.9	4621.19
682.911	9122.73
2784.02	1805.12
3537.44	3052.76
6089.8	3069.23
2423.43	1808.59
5145	3841.74
22396.1	10489.1
3419.59	2300.19
15273.8	5952.92
7031.57	1811.19
176.268	1882.29
3859.76	1786.92
3200.01	2371.29
705.071	5398.9
279.007	3072.7
2049.74	2316.66
3845.66	3883.36
1430.29	3029.35
3312.83	5013.08
2005.42	2911.44
1888.58	1736.63
6432.26	3859.08
2365.01	2103.38
3033.82	2862.02
2273.35	2902.77
1192.58	1028.28
5902.45	4805
4162.94	3866.02
2001.39	1436.64
7607.71	5719.7
8232.21	10538.6
2689.34	3874.69
14884	17294.3
5242.71	5649.47
4917.37	3563.43
6973.15	6553.76
3557.59	3820.93
2106.15	2320.13
3137.57	3615.45
25926.5	28018.4
3528.26	4559.34
4829.85	4590.96
7396.52	11188.8
3595.01	5085
6452.66	6321.48
1017.91	1495.7
1471.59	1688.98
11841.5	12808.3
3556.42	3209.97
6274.32	7679.89
3586.67	3900.01
3707.65	4618.05
3607.53	2118.9
3328.02	4235.1
1806.37	1585.11
8766.94	10153.8
3237.28	4425.67
3512.62	4492.51
15604.5	15285.7
9531.42	9117.78
9816.14	10877.2
8982.83	9669.64
5375.31	6013.49
3308.2	3685.95
2877.47	3357.19
4258.32	4269.42
2041.03	1663.69
5841.5	5756.08
4822.55	3435.77
12981.5	9298.42
1312.02	963.712
9327	6512.06
8835.78	9106.94
4758.93	4565.67
2486.37	1900.33
4991.51	4975.72
11230.4	8621.93
2917.1	2211.03
1120.12	1939.17
11310.7	25966
2764.83	1765.75
193.987	1281.64
1649.93	718.946
524.598	1698.92
3647.16	10054.4
4336.54	3313.83
192.944	1001.65
906.314	2619.27
375.458	2400.7
19224.5	25425.9
4925.8	5436.35
2729.37	3312.93
2569.8	2196.58
4055.99	2572.31
3587.71	4749.01
3343.66	3537.83
30304.7	31551.4
6292.05	5649.5
6950.14	7915.63
4641.08	5723.57
2452.99	2855.91
5263.71	4639.73
4768.32	5644.99
9533.5	8944.37
44546	47485.6
15711.9	16505.9
2786.73	2173.09
5419.11	5660.34
14644.9	15632.6
6026.1	6517.48
2251.7	2427.8
23261.7	22336.1
783.247	1079.32
3271.7	1631.18
1516.43	8126.07
5635	5833.76
1285.94	5616.99
2923.36	2282.38
3436.48	2560.57
5839.41	4441.02
2041.03	1782.91
6410.95	6997.98
2193.3	2337.48
2155.75	2108.97
4132.12	4588.25
17330.5	14624.6
5816.47	5904.21
6097.02	4328.12
2332.01	1569.76
2421.7	1839.81
2162.01	1974.39
3280.04	3024.81
3442.74	3082.61
1294.29	1225.64
2706.43	2165.87
7523.76	8278.71
20552.2	21521.4
2555.2	2643.66
3459.43	2735.79
1957.6	1269.9
46938.5	33188
6223.22	4435.61
2226.67	2104.45
11490.1	10072.5
1766.74	1632.98
12760.4	10334.4
4159.24	5532.99
4896.6	7381.84
1820.97	1692.59
36261.9	25369.9
823.922	1334.02
6226.34	29045
13076.4	8389.81
5870.7	3235.26
2124.47	2087.29
7998.3	6374.77
949.074	1063.97
3434.4	3768.14
8089.03	4684.89
21307.2	4143.87
806.192	7977.04
2711.64	1864.2
3468.81	3004.94
5894.69	3053.71
2375.81	1750.4
5301.26	3965.04
17456.7	8341.94
2709.56	1852.46
12077.2	5393.9
6098.06	1826.27
176.257	1670.01
6069.9	3099.78
3367.65	2530.76
900.056	4822.17
406.746	3659.76
2268.39	2445.86
5407.64	5025.39
1683.3	3336.41
2035.82	1588.73
3143.42	4907.07
948.031	1273.51
1763.61	2474.76
1814.71	1549.89
7202.54	4226.06
2923.36	2487.41
3680.53	3688.66
2682.44	3006.75
1444.47	1149.77
5426.41	4467.22
763.431	1866.91
5005.06	4610.83
2534.34	1761.24
1147.23	905.908
5378.44	3811.5
8170.38	10388.6
2335.14	3433.06
15493.9	17657.5
4771.45	5032.62
5452.48	4002.97
8320.57	7533.57
2986.98	3209.97
2077.53	2215.54
3046.42	3412.28
24170.1	26292.1
2697.29	3736.28
4236.63	4175.41
8210.19	12552.5
4591.62	6978.07
8613.78	10104.6
771.257	1111.45
11270.9	12716.8
4520.83	4390.44
8050.65	10713.4
4837.79	5076.36
3799.23	4659.91
3565.74	2292.76
3351.27	4439.44
1823.55	1763.8
10086.6	12538
3505.52	5246.03
3363.95	4498.41
21353.2	20890.7
10176.4	9600.18
7731.59	8738.24
9843.56	10503.9
4574.72	4907.6
3565.74	3996.67
3144.19	3754.42
3584.76	4044.76
1493.91	1279.3
8960.31	8844.39
3480.16	2544.99
11388.2	8306.36
5631.23	3853.32
12907.5	13391.8
3523.48	3517.62
1919.69	1506.12
5093.46	5407.53
14952.9	11765
1797.13	1223.95
634.966	1321.03
6126.74	16622.7
2207.06	1575.08
215.529	1122.33
1856.3	855.587
465.924	1601.39
4174.3	10532.9
4408.84	3186.45
324.35	1303.8
999.464	3201.87
377.176	2534.1
21288.8	28747
5503.39	6209.59
3168.49	4134.58
2418.37	2182.97
4538.79	2948.74
4423.63	5990.02
2291.58	2651.14
22333.7	22456.7
5239.26	4483.89
4790.24	5530.01
6122.51	7322.85
1513.99	1745.65
3852.06	3514.89
4252.48	5125.36
14285.2	14380.8
38981.2	41692.4
13050.1	13748.4
2522.96	1983.37
6025.31	6264.93
12263	13589.6
5967.2	6997.12
2335.96	2436.11
30714	31869
1051.23	1211.25
875.852	1185.85
2877.95	1621.35
1123.08	7096.02
7573.11	7612.28
1178.02	5121.73
1866.86	1482.53
3234	2303.64
7894.29	5998.18
2069.72	1907.15
7685.1	8456.98
2274.68	2189.32
2297.92	2249.21
4164.79	4512.93
20569.3	17777.7
5241.38	5071.83
8791.27	6354.75
1060.74	686.829
1399.88	1127.78
2079.22	1968.85
3650.26	3363.37
2620.16	2555.87
1266.76	1184.94
2431.04	1826.4
8316.9	9161.95
19866.7	20588.5
1653.45	1817.33
3123.06	2796.31
2594.8	1746.56
57416.4	43556.9
9102.94	7164.07
1975.69	1873.58
13451.6	11755.9
2198.61	2035.99
10111.9	8493.27
3612.23	5233.33
4810.32	7758.35
35346.8	24326.6
936.073	1419.02
4469.06	21345.2
11222.3	7272.95
4547.25	2488.73
1466.44	1429
4599.02	3537.58
1018.48	1169.51
3303.73	3568.42
6530.33	3738.09
24921.1	4603.66
1052.29	9298.95
2823.01	2045.97
3935.52	3252.68
6440.52	3289.88
3099.82	2451.53
5582.63	4229.85
20902.1	10248.9
2869.5	1850.9
16255.6	6482.68
7252.98	2015.12
288.429	2094.96
2763.85	1496.14
3281.54	2324.51
656.097	5046.42
246.168	3156.51
2176.42	2323.6
3555.18	3665.51
1602.74	2956.9
3735.84	5911.99
2020.06	2955.99
1530.89	1442.61
6306.35	3975.8
2255.66	1880.84
2290.53	2067.74
2069.72	2381.67
1204.43	926.357
6387.7	5471.95
4395.11	3889.61
2113.03	1513.38
1001.58	703.16
4345.45	2987.75
8218.64	9988.5
2538.81	3608.35
14787	16068.3
5836.2	6077.12
5111.43	3797.97
6632.81	6273.1
3393.53	3474.97
2101.41	2150.31
3432.62	3728.11
20809.1	22285.2

## Sheet: Fig2S7B
charge_M	charge_T
92.2056	92.1522
96.584	96.4317
96.4017	96.2948
96.114	96.6233
95.0403	95.3723
97.0663	97.0915
97.412	97.1039
97.2833	97.2259
98.1073	98.6137
97.9911	97.8205
95.9626	96.5761
97.2086	97.7461
96.5435	97.6273
97.2005	96.9964
97.3731	98.0086
97.4124	97.5805
96.1695	96.0723
94.8846	94.8569
97.0471	97.5045
97.31	97.2602
96.2441	97.0322
96.945	96.6549
96.3624	96.5339
95.9422	96.0128
97.863	97.8247
97.25	97.9882
95.0876	95.7714
95.9398	96.0392
96.1475	96.555
97.3811	97.3384
96.2796	96.3573
96.1774	96.7486
96.3584	96.805
96.3488	96.7868
97.1025	97.5952
98.2105	97.7718
98.0634	97.7045
92.1421	93.4811
92.5297	94.6625
98.7775	98.5075
98.0407	98.3389
98.4099	98.4036
98.0469	97.9545
98.5149	97.8677
97.2	97.8386
97.6645	97.9528
97.0433	97.667
97.671	97.8491
96.2901	96.6563
98.5135	98.7794
98.428	98.7154
98.1403	98.2172
96.1417	96.3213
90.7325	90.6091
92.9044	94.0658
93.5357	93.7979
95.3079	93.9565
95.3849	94.9815
98.1866	97.6392
98.4094	98.4486
97.3889	97.5109
96.6477	96.8805
92.0654	91.7595
97.2447	97.9466
97.1767	97.7384
97.4428	97.4759
94.7515	94.8138
90.5925	90.8241
96.8354	96.2777
97.783	97.7589
98.2187	97.8397
97.7843	98.3088
96.7829	96.8567
98.4508	98.0893
98.7443	98.5846
98.9376	99.1255
98.979	98.8259
96.4706	97.2034
97.2096	96.985
98.1155	98.2474
98.2098	97.7428
98.0786	98.2422
96.5231	96.8501
96.5367	96.4692
98.0007	98.0637
97.6571	98.4712
97.748	98.2609
97.6396	98.4024
97.9653	97.304
98.1587	98.2057
88.433	88.3784
95.3823	93.9296
13.3034	13.9275
10.8457	11.2933
93.4007	94.7021
23.9477	23.8881
16.5618	16.7923
24.9617	24.3587
85.9092	85.7184
96.7641	97.2233
97.9527	97.7227
96.8879	97.1097
97.4082	97.6858
96.216	97.472
86.919	87.4432
96.9814	96.9081
97.4181	97.6248
93.6795	94.2731
94.8335	94.7305
95.0995	94.5417
95.6974	95.3383
76.7497	77.6818
95.0642	95.8148
94.9721	94.4885
95.5756	95.1147
92.9742	93.7899
94.7961	92.5079
93.1196	93.2389
91.6851	89.7066
87.0306	88.8567
82.195	81.4844
80.2573	81.4208
82.4835	82.1466
81.0279	84.0278
82.8599	84.9479
93.778	95.0968
94.5736	92.6962
93.0606	93.4285
96.1121	95.9585
96.0171	96.113
95.8904	94.2763
95.1571	95.0101
93.9796	94.0479
95.5086	95.1683
97.5119	98.1039
98.0198	98.2292
82.0687	81.9724
93.8353	93.8127
97.0173	96.8663
97.0104	96.8213
97.2751	97.0042
99.1722	98.8397
97.6972	97.574
97.2651	97.4195
89.4973	89.8249
80.2817	81.4641
98.5332	98.3738
98.1538	98.6702
98.2414	98.758
98.1985	98.5742
97.9844	98.2091
98.3896	98.3161
85.4466	85.7841
98.7517	99.1504
98.7457	98.5475
99.1346	98.8946
96.3279	96.6415
87.9772	88.0007
94.7264	94.7001
94.935	94.8699
93.757	94.7271
92.3675	93.0753
93.4893	94.7486
92.6545	92.9727
96.0642	95.5628
96.1941	94.9745
96.7134	96.9706
97.675	97.2864
97.5287	97.5
93.8633	94.878
96.6349	96.8568
95.3125	95.2356
95.7981	95.383
96.7054	97.051
97.0713	97.1224
95.0454	94.8352
94.0095	94.0132
97.6006	97.1031
96.0764	96.3845
96.2431	96.1206
96.5177	96.7861
94.2347	95.6502
94.8548	95.4716
99.0499	98.7677
97.0803	96.9486
93.7691	93.8647
94.2208	94.4924
94.2666	95.0285
95.3993	94.8395
96.3768	96.5746
93.6289	93.3809
92.1332	92.6753
96.0973	96.1262
95.7337	95.3795
96.474	95.936
96.4777	97.5313
97.6945	97.6463
93.1389	94.2881
100	99.505
91.6194	93.6269
97.4359	97.5065
97.5739	97.722
97.7691	97.2986
98.3668	97.9016
97.5439	97.0087
96.8277	96.5964
96.6622	97.1036
97.5171	96.7726
92.8025	93.6237
98.3077	98.187
98.5302	98.2905
97.6898	97.8291
95.715	95.5353
90.4931	91.1655
91.7138	91.7298
87.9046	88.9498
89.6245	89.4494
91.5191	90.95
97.2849	97.3655
97.4032	97.8298
96.6283	96.9592
96.1838	96.3485
93.2229	93.2762
96.2811	95.6464
96.2361	96.2524
96.1396	96.5291
93.0049	93.9046
13.3021	13.8994
95.5936	95.7384
97.4749	96.4675
96.95	96.9615
94.4178	95.5159
96.6251	96.8811
96.9836	97.2524
98.4135	98.4987
98.3796	98.4351
96.3687	97.0364
96.0236	96.2586
97.8117	97.1092
97.3944	97.2341
97.4112	97.4426
94.5961	95.3908
93.4944	94.527
97.6331	97.2185
96.7369	97.6558
96.6362	97.252
97.7316	97.6905
97.2854	97.5319
97.8842	98.2609
83.2903	85.7143
95.8215	94.8915
96.839	97.2368
96.9464	97.0773
98.328	97.7721
94.0642	94.3475
96.8407	96.6607
96.2335	96.6626
96.8294	96.7433
86.4242	87.0224
96.4039	96.1859
95.5789	96.1918
96.1406	96.4147
96.7895	97.212
96.2573	96.638
85.3952	86.2462
95.4461	95.1185
95.5224	94.933
89.6241	92.5731
93.9866	93.3364
94.9773	95.4061
94.0344	94.2846
72.8483	73.2372
95.5899	95.1724
93.3884	93.5003
95.3979	95.1819
92.7645	93.1497
93.1877	91.8591
92.5652	92.3204
92.7933	92.1465
88.4125	88.8859
78.4191	82.9068
80.3203	79.9205
81.6342	82.1675
80.2191	80.2649
84.0028	84.7224
94.1783	94.569
92.9825	92.2671
93.168	93.5446
95.997	95.2972
94.4191	95.4398
92.0455	93.377
94.7104	94.542
92.0551	92.5771
95.015	93.8473
93.5591	94.6631
97.093	97.4241
93.7895	92.7509
96.8149	96.7141
79.1849	78.9051
93.2878	94.0579
97.5313	97.1853
96.7984	96.8333
97.5501	96.5593
98.0315	98.8218
97.191	98.2563
97.5409	97.6087
97.7212	96.9592
97.084	97.3327
88.7518	88.2018
82.5963	83.3633
98.3586	98.4704
97.8858	97.5822
97.525	97.8742
87.3743	86.332
97.1628	97.2555
96.9299	96.6678
97.5944	97.2481
85.8446	85.1714
96.953	97.8921
98.6111	97.8232
97.4018	97.8116
95.7807	96.0075
90.6556	91.2642
93.6508	94.3144
94.5998	95.1843
94.9568	94.2781
93.7644	93.2412
94.9333	95.0717
96.5733	96.5665
96.5812	96.5412
96.9582	97.6159
97.0286	97.7459
93.0514	94.1332
96.2614	96.8123
95.9403	96.6529
95.4735	95.5105
96.4044	96.8954
95.9202	97.0297
96.1484	96.2581
95.9227	95.6233
97.2249	97.0783
96.2292	96.3683
96.7249	96.2388
96.4418	96.5571
94.7435	95.9147
95.3684	95.7495
98.5496	98.9626
96.9869	97.8412
95.2724	95.4545
95.1247	95.7217
95.9046	95.9888
96.4488	96.7461
95.3434	95.1161
95.0713	96.2505
96.2336	95.7045
95.3624	95.4457
96.2562	97.0254
95.0668	96.5702
96.703	97.0195
92.1517	93.5098
97.6501	97.6557
97.2243	97.6211
97.5088	97.532
97.9564	97.627
97.3568	97.519
97.2957	97.2807
97.2155	97.4837
97.2431	97.2118
95.5869	95.6881
98.4916	98.3581
98.5954	98.5633
97.2499	98.108
96.0818	96.1161
89.9297	91.4825
91.635	92.6792
91.1384	92.7138
94.5962	93.9434
95.0292	94.5097
96.8903	97.0393
97.5861	97.7313
96.5396	96.737
95.5202	95.772
94.5709	94.8676
96.085	96.2332
96.2029	96.3364
96.1994	96.7099
94.1159	93.7969
9.20168	8.8236
96.0541	96.8876
96.4645	96.6639
98.2526	96.9267
94.2272	95.2298
95.5731	96.8808
97.9424	98.204
98.2711	98.3006
97.7232	98.4545
95.3765	95.901
95.3676	95.9343
96.7742	97.1439
97.2222	96.5421
97.2651	97.6375
94.5139	94.8516
94.1475	93.9495
97.2497	97.6755
97.5464	97.7124
96.8984	96.6451
97.3291	97.7947
96.8134	97.2821
97.2282	97.8383
87.906	88.1175
95.1001	94.1355
96.2514	96.5552
96.5598	97.16
97.3684	97.5168
94.7164	94.1213
95.9202	95.7678
96.0389	96.4502
95.6378	95.7101
89.4276	88.6967
96.1431	96.4458
96.9905	97.7475
96.1183	96.4372
97.5673	97.0161
96.1567	96.2661
84.61	82.8105
95.0694	94.5906
94.7761	95.9234
91.357	92.6554
92.716	92.3525
94.5233	93.4967
93.8705	92.4479
75.5864	75.1265
93.5834	93.7707
92.9835	91.0256
94.6171	93.7474
90.6377	91.7194
90.5405	90.2981
92.1702	89.9108
87.0143	86.4425
84.1374	85.1036
79.6794	78.4528
79.9721	80.8271
80.5281	80.3591
80.2075	81.015
81.5853	84.2296
92.0418	94.5323
91.4286	91.6013
91.8896	93.2395
95.551	94.6471
94.051	95.4364
94.6043	92.2098
93.7891	93.0868
92.4679	92.1986
94.4196	94.3466
97.256	96.9945
96.789	97.3554
74.8708	74.4296
93.7679	93.1261
95.3903	94.8443
95.643	95.6818
96.0164	96.3991
98.9676	98.1289
97.2355	97.3777
96.7435	96.6313
85.5027	84.8087
81.4545	78.9727
97.8119	98.5319
97.2083	96.7918
97.2526	97.089
88.9098	86.7376
96.9157	97.0679
96.0683	95.8841
96.9329	97.011
82.7382	82.4346
97.9816	97.7219
97.1405	98.1581
97.4977	98.0237
95.7997	95.8543
89.8507	89.2608
95.8844	96.0844
95.7863	95.4128
94.7305	95.3496
93.7331	94.2264
96.5009	96.686
93.8239	95.5123
97.2276	97.155
95.8772	96.2771
97.3474	97.5026
97.9885	98.4205
97.4663	97.7793
95.1113	95.1259
96.6239	96.9834
96.654	96.1844
95.4624	96.027
96.9076	97.3257
97.673	97.8135
95.4498	95.1847
94.0333	93.7762
97.5008	97.1257
96.5484	96.8983
96.7222	96.6198
97.2197	97.4898
95.6304	95.8721
96.563	96.7372
98.811	98.9216
97.2511	97.5554
94.741	95.1254
95.1808	95.4206
95.0502	95.4106
96.1907	95.8629
97.5494	97.3982
94.5136	94.9217
92.76	94.134
96.7172	96.5306
96.0975	95.9542
96.3728	94.8734
97.3639	97.9407
98.0832	98.1445
91.1181	91.3888
98.6425	98.3038
92.2186	92.8492
98.4649	97.9751
97.2389	97.552
97.7197	97.5775
98.1439	98.2456
97.5936	97.2603
97.2875	97.0789
96.8384	97.1369
96.9163	96.38
94.4697	93.6318
98.4498	97.8358
98.6777	98.4861
97.7163	97.744
96.7413	96.4839
91.039	92.6096
92.9865	92.9943
89.0661	90.5931
89.2516	91.152
93.0982	93.1647
97.5946	97.8172
98.1009	97.9233
96.5188	96.7685
96.3688	96.656
88.9075	89.8338
96.8705	96.8584
96.9012	96.8832
97.3153	96.9727
91.4919	93.0219
89.6784	90.299
98.3676	97.2272
98.0449	98.2816
95.7255	96.4536
97.7324	97.9675
97.3297	98.0286
98.6249	97.9298
98.7363	98.6173
97.2472	96.7672
96.5528	96.7219
97.7413	98.1119
98.5426	97.8966
98.7365	98.5133
95.8955	96.5824
95.9861	96.6834
98.0346	98.7302
98.4018	98.2271
97.856	97.6583
98.115	98.0562
97.8308	97.9702
98.3641	98.3522
85.5698	85.3468
95.1842	94.7104
97.6638	97.8494
97.4973	97.8744
98.0936	98.1659
94.2353	94.6508
96.0868	96.8607
97.3889	97.4028
97.4584	97.5808
78.6864	79.2573
96.535	96.3898
96.8839	96.8706
96.6805	96.7657
96.4187	96.7535
96.0911	96.6713
87.7934	86.734
96.8374	96.5177
95.5501	95.5013
89.8126	93.2486
94.9836	94.3556
95.2452	95.5501
95.1613	92.9972
72.42	73.0366
95.8333	93.7255
94.283	93.6375
95.6116	95.8361
93.7044	94.1821
91.9028	93.5312
94.6476	92.9444
93.8035	92.6746
88.5465	89.0709
78.7234	81.792
81.4585	82.2347
81.8782	81.9922
81.4448	81.2886
83.3947	85.5036
94.7253	95.8313
96.3636	93.2945
92.9419	94.1332
96.3195	95.7508
95.7825	95.2381
92.2481	92.4254
93.913	95.7829
92.9759	91.9175
94.5386	94.8954
93.2319	94.1206
97.693	97.4713
91.4737	91.2387
96.3303	97.2101
78.4798	77.7212
93.4574	92.3063
96.4274	96.7138
97.0814	96.5465
96.4661	96.7112
98.1377	99.0236
98.1233	97.8102
96.5954	96.5452
97.6471	96.9567
96.508	96.7905
88.6939	88.7673
85.5914	84.9931
26.4313	23.8976
98.4382	98.227
98.1768	98.3146
97.7934	98.0001
97.6754	98.1726
98.101	98.0021
86.1417	85.8976
98.5214	98.3732
98.4127	98.8497
98.7126	98.811
94.2285	94.5294
91.5868	91.4047
94.7504	95.0279
95.599	95.3082
94.3147	95.1911
93.6249	94.1116
95.5406	95.3288
96.8818	96.7452
96.8668	97.131
97.5427	97.6441
97.8255	97.8078
93.9462	94.2648
96.4858	97.2352
97.028	96.5616
96.0598	95.7782
97.139	97.1678
97.0976	96.9665
96.4247	96.4973
96.3478	95.7964
97.4178	97.4773
96.4959	96.6607
96.5599	97.2308
96.8277	97.1898
95.4926	95.982
94.7468	95.653
99.1525	99.0099
97.5625	97.9519
94.9501	95.4116
96.0469	96.061
96.3705	96.9152
97.2002	97.3375
95.9333	96.1225
95.9596	95.571
95.9307	96.1339
95.6634	95.85
97.1737	95.9854
97.1132	97.039
97.5851	97.3366
92.1043	92.2941
93.0023	91.1805
99.5062	97.7245
97.2832	97.5957
97.8601	97.5395
98.8331	97.5201
98.893	97.3087
97.5266	97.4439
97.0512	97.0278
97.5139	97.2188
95.9366	96.1113
98.2472	98.138
98.8662	98.6451
98.2765	98.0554
96.5745	96.8385
92.4579	92.0129
93.2789	92.915
93.832	93.9546
95.6074	95.6748
96.0561	95.586
96.9314	97.7218
97.7221	97.642
96.7162	97.0699
96.5581	96.7216
94.1615	94.2379
96.8212	96.6403
96.5191	96.6281
97.4949	97.0443
93.7391	93.9108
90.5259	91.2115
97.237	97.0297
96.9988	96.8188
96.4552	96.7075
97.2371	97.1936
95.2958	95.1096
96.503	97.5122
97.6097	97.4561
98.5375	98.4995
98.3435	98.7117
95.5842	96.3607
96.2844	96.1219
97.7475	97.3303
97.561	97.4131
97.1242	97.6216
94.948	95.5091
94.8726	95.0896
97.4362	97.4851
97.5136	97.8785
97.1285	97.3849
97.8389	98.1197
97.0426	97.6318
98.0796	98.0887
81.7028	83.6512
94.1221	93.7324
97.5728	97.4454
97.0713	97.3483
97.4088	97.8287
93.9051	94.7397
95.6484	96.4286
96.8719	97.0853
97.1574	97.0821
89.2294	89.9733
96.6117	96.6245
96.9773	97.0331
96.5743	97.0247
96.9583	96.9993
96.5831	96.3033
83.2123	85.9636
95.7542	95.5127
96.7784	95.625
91.9264	93.1725
94.6821	93.7964
94.3542	94.6323
94.4112	93.1996
70.7744	70.9642
93.5167	94.6372
93.1986	93.2105
94.6784	94.721
92.533	92.4923
89.6104	90.8695
92.864	91.5441
87.9483	87.2473
85.1981	87.3045
79.4196	80.1056
82.0906	80.5712
81.1586	82.0207
81.3811	79.6367
82.9751	82.842
93.3532	93.4412
91.7098	90.6197
92.3767	94.1468
95.3963	95.2806
95.0071	95.2912
90.9747	92.5264
93.3021	94.1872
91.8837	92.2795
94.8592	93.1661
97.2812	97.6932
97.155	97.2099
83.1812	80.8719
92.4857	92.49
95.2286	96.0118
96.1527	95.6522
96.0366	96.1297
99.0107	98.8051
97.277	97.4553
96.0963	96.9654
88.2431	87.0934
8.71976	8.70551
97.6132	97.7912
98.3546	97.7647
97.6152	97.6282
96.8739	97.1077
97.7251	98.2166
84.2382	83.4174
98.0251	98.3333
97.9583	98.6774
98.7493	98.6953
95.4717	95.7029
84.985	88.222
94.4433	94.5539
94.9031	95.2125
94.6068	95.0202
92.4288	93.1154
93.9981	94.9602
89.6783	93.0953
95.1748	96.0314
95.7682	96.1855
96.447	96.5926
97.7153	97.37
97.0472	97.4381
92.4138	93.6029
96.1174	96.3701
94.6188	94.7368
95.2694	95.1558
96.4121	96.3698
97.3427	97.0665
95.1314	95.1554
94.9144	94.0838
97.2365	97.3291
96.6489	96.4651
95.7836	96.0279
96.6253	96.3745
94.8948	95.6266
95.9694	95.5001
98.3463	98.6201
96.5981	97.2419
93.7402	94.7787
94.9633	95.035
92.3754	92.8753
95.3105	95.8003
96.7269	97.0309
94.3563	94.0306
91.5612	90.6873
95.5996	96.1796
94.6303	94.905
95.5556	95.1011
97.6249	96.564
97.6733	97.7745
92.6966	94.0763
98.9362	98.2562
91.564	92.4439
99.2079	97.1168
98.0658	96.9688
96.693	97.2445
96.8912	96.9919
97.1363	97.3886
97.019	96.8873
96.7525	96.3592
96.3688	96.543
95.5947	95.5514
93.2265	94.4162
97.9995	98.016
97.7005	98.0581
97.2868	97.6419
95.5274	95.6072
91.6126	92.1188
89.6369	90.2108
85.751	85.1772
86.7561	88.0136
88.9916	89.9599
96.9352	96.9914
97.2563	97.526
96.2514	96.6046
95.7514	95.8226
92.268	91.9713
95.9342	96.0342
96.1097	95.8562
96.1792	96.5652
91.6228	92.9675
87.6126	87.7441
94.8413	96.2346
97.18	97.3963
96.8214	97.1934
94.967	95.1932
96.4555	96.878
97.5625	97.6086
98.1707	97.7231
97.8189	98.0364
95.9586	95.4018
95.4667	95.6762
96.5974	97.5317
97.3363	97.7444
97.6695	97.7261
94.1962	94.8271
94.0482	94.14
97.1149	97.1964
97.3833	98.0285
97.0024	96.4798
97.2897	98.5129
97.8988	96.6238
97.7904	97.0512
82.0775	82.9299
95.0893	93.4783
96.7294	96.9846
96.7734	96.7509
97.4513	97.4007
93.6677	94.104
95.7592	96.223
96.0676	96.1513
96.1198	96.0394
87.1836	86.3571
95.4606	96.3845
96.4903	96.6068
96.4513	96.5892
96.1573	96.6179
96.1857	96.5284
64.2543	64.2352
13.2314	12.2631
10.9771	10.1022
88.8962	92.0452
93.8354	92.3974
94.4211	94.1389
94.381	93.8215
73.9507	73.1719
94.8746	93.7688
94.6707	93.0165
94.1477	94.2406
93.515	94.1654
91.8552	92.1316
93.0822	92.2108
91.935	91.4751
88.3328	89.9468
79.818	81.9471
79.9895	80.2718
81.2957	80.8136
80.959	81.6933
83.2478	84.7666
94.5962	94.0966
94.898	93.222
93.2993	93.5381
96.181	96.0399
95.5017	94.5522
89.3401	91.1182
94.3297	93.7892
92.0377	92.5332
93.9281	93.693
90.8103	92.9995
96.1099	96.5685
90.5844	89.0655
97.2732	96.2712
78.8096	76.1929
92.3741	91.9111
96.9657	95.8031
96.5988	96.4136
96.4544	96.2317
98.7395	97.955
96.2426	96.8572
97.0861	97.3123
96.0863	96.3906
86.6044	88.7372
82.6709	82.3283
97.6507	97.91
97.3056	97.2025
97.0812	97.3714
97.1784	97.2042
95.9109	96.3269
97.4841	97.6507
84.5505	85.3898
97.4602	97.1691
97.1167	97.4245
97.2435	97.9417
95.935	96.2831
92.3105	92.1675
95.0369	94.911
95.0065	95.4002
94.1646	94.8988
94.231	94.2443
96.1153	95.9736
95.5625	95.7121
96.9339	96.5267
97.2079	97.0588
97.5605	97.5633
98.0613	97.855
93.9891	95.4608
96.8704	96.6175
95.6818	97.1631
95.9928	95.7283
97.12	97.4343
97.3156	96.9605
96.8794	96.9563
96.5004	96.042
97.9416	97.3748
96.7266	96.9129
97.4571	97.5515
96.8395	97.705
96.2892	96.0212
96.1264	96.3339
98.9494	98.5741
97.8586	97.8121
95.0593	95.1367
95.7706	96.1145
96.5886	96.076
97.0775	97.3675
96.0173	96.5642
95.6567	96.1053
95.5635	95.6983
95.4106	95.555
96.7676	97.2551
96.807	96.7242
96.875	96.6432
92.605	94.7813
98.5294	98.609
92.2821	93.6399
95.7303	97.6757
97.865	97.65
97.7677	97.7432
97.7778	97.6388
98.3264	98.2675
97.832	97.7456
97.8343	97.5835
97.4566	97.5613
96.5882	97.1804
96.2535	96.0806
98.5825	98.3659
98.5416	98.6352
97.97	97.8963
95.8277	95.4953
90.0983	91.6959
91.8472	91.3627
91.4054	91.7253
96.2147	96.1125
95.9285	95.9902
97.352	97.4664
97.6466	97.6431
97.1558	97.2289
96.571	96.662
95.6792	94.6366
96.513	96.8447
96.1655	96.7205
96.0911	96.8201
95.0296	95.2562
90.1423	90.4303
96.6942	97.1034
95.933	96.1462
97.2838	97.4308
97.0667	97.4482
95.3676	95.1501
97.547	97.5145
97.991	98.2058
98.4731	98.2026
98.7577	98.8607
96.2339	96.9489
96.2739	95.9272
96.7812	97.0856
97.8632	98.3571
97.3262	97.4888
95.1629	95.4527
94.3848	94.1138
97.603	97.7786
95.5926	95.8647
97.6923	98.2022
98.4819	97.5823
97.0525	96.2287
97.6199	97.9101
90.5375	85.8579
93.9163	93.9895
96.5222	97.1167
96.81	96.863
97.208	97.7243
94.8742	94.6516
95.8155	96.598
96.8257	97.1618
96.9757	97.4674
89.9582	90.6939
96.3003	96.8492
97.4056	97.0968
96.8498	96.8029
96.8901	97.221
96.4421	96.6704
7.86878	6.82902
6.33047	4.97712
92.0307	92.626
93.7144	92.6974
94.3021	93.4998
92.5122	91.8414
72.9839	73.8927
93.1748	92.3505
92.4629	92.4287
93.9103	94.1809
91.8757	92.0469
90.191	90.715
91.6105	91.3416
88.4653	87.7572
84.8675	86.7473
82.1072	82.5256
80.0853	81.0405
80.7696	81.2297
80.6698	81.7935
82.8146	82.7792
91.8564	93.3063
93.1464	90.0686
92.4809	94.1867
95.4068	96.1616
94.391	95.8855
92.2747	92.587
93.6151	94.7004
93.0496	93.7068
94.4005	94.6949
97.8894	97.7675
97.4752	97.2766
80.1622	81.1562
94.129	93.3169
95.523	95.3322
95.9064	95.0622
96.6281	97.4334
98.6336	97.9167
96.8087	97.2414
96.3158	96.9072
89.748	89.7642
79.6688	78.9879
98.0688	98.3909
97.4169	97.8259
97.2873	97.4046
97.6696	97.4711
97.1584	97.098
97.6681	97.8396
84.303	85.0658
97.5582	97.5571
97.4825	98.0213
98.1492	98.5213
97.0495	96.9776

## Sheet: Fig2S7C
RPM_diff
-27.3478
-2.7515
-41.4015
-39.0687
-12.7849
-8.55393
0.751581
-26.8485
-5.14415
-22.7578
47.0951
-28.8276
1.13686
-19.8415
-37.3451
-28.3115
-6.55889
0.173155
-14.5793
-9.80092
-6.88984
-11.9105
-20.33
-3.14001
14.4827
-6.17597
34.2439
38.0652
32.471
-5.31982
3.58328
15.1474
-3.39081
19.1499
28.4353
-66.6956
-98.8427
31.2956
76.7326
-106.322
-91.8305
29.0521
-122.306
-104.529
-151.264
-29.2604
-14.4626
-26.1849
10.1064
43.945
-31.3053
-12.3381
-2.68238
13.0433
-18.3085
-23.8685
-15.6092
5.81622
-9.15602
0.655076
-6.19735
-0.569228
23.6724
-7.47983
-6.44868
-10.1071
-3.65905
-2.53917
-19.5411
-39.264
52.9667
-146.441
-8.57541
-129.389
23.2072
30.4063
22.3494
11.9675
-11.0576
-3.27788
-1.77215
-6.05357
16.2185
3.0056
31.0391
36.7892
26.2778
2.85925
-0.00753533
2.88468
8.77088
21.1451
-14.5544
-4.62315
12.7877
35.7587
32.9505
29.9442
4.22117
11.6148
5.67442
19.5535
-28.7083
-50.6715
0.521101
42.7543
-50.9421
-132.144
35.8107
47.4635
2.57045
22.3103
-19.4135
-9.0333
49.3943
138.413
-176.5
38.6452
15.6187
60.3698
25.9354
26.9386
70.1097
37.7451
83.1889
117.515
-177.9
70.8463
26.8118
-154.997
-167.295
-1.77067
-2.73904
-68.5576
-42.4886
-40.5773
4.00029
51.2211
19.2642
3.37507
-23.0128
11.2807
25.5076
7.46517
27.2761
26.7729
31.6894
-26.1649
-38.6445
-13.6661
-13.0881
26.6424
9.56361
-12.6202
0.783477
-14.1605
-9.60085
-28.4257
-4.50602
-38.1385
-30.2618
-6.21472
-40.302
-17.7039
-8.61615
9.39712
-24.4965
-8.11205
-24.4452
54.0197
-28.0462
6.72754
-22.4029
-34.2973
-31.6528
0.191351
4.1977
-11.7813
-10.3852
-8.70944
-14.3444
-21.295
-4.39632
14.2433
-4.20033
30.2619
34.7839
23.9994
33.8109
-3.40766
3.33309
26.3209
-4.20014
25.9071
31.1775
-58.9915
-77.6148
40.6615
-142.73
75.4575
-120.877
-95.6009
26.9572
-99.3815
-155.404
-28.7534
-9.3327
-20.4498
18.2252
46.0326
-27.2578
-0.979966
-3.52176
13.6756
-12.6936
-18.9013
-13.759
11.1592
-11.6054
2.6123
-6.93226
-3.80693
24.7555
-0.397693
-8.35904
-7.97816
-3.46201
-0.411061
-26.0518
46.0893
-136.135
-3.14796
-123.548
27.4778
34.6979
28.9876
12.302
-5.77626
3.88865
3.3514
-7.3432
13.7312
3.82352
34.0477
43.0221
22.568
2.89987
6.60383
10.5762
2.235
22.8031
-7.89185
-4.60579
-4.88494
18.2099
45.8944
33.7939
30.9659
6.9714
13.6876
4.68451
14.7399
-29.91
-44.363
4.85783
40.7676
-45.8705
-128.356
41.9455
58.6147
-0.59283
24.6444
-12.2446
-9.83059
51.5752
142.407
-164.342
43.4895
16.9704
64.1884
28.3432
26.3713
70.0762
39.7557
79.4094
116.329
-160.057
74.4614
28.6337
-138.936
-154.12
-14.2132
-3.48572
-61.4232
18.275
-41.0338
-31.0493
-40.687
14.9789
50.5899
13.9788
4.61463
-15.5297
18.5095
-97.6473
18.5165
-93.7778
6.13537
34.6556
38.2805
34.9937
-23.7697
-41.2404
-19.012
-12.2137
-5.59797
30.318
8.05871
-13.2753
-4.14878
-9.82309
-8.21201
-30.0076
-1.03375
-46.2056
-40.069
-10.8773
-7.51156
1.18676
-30.6378
-8.54693
-34.3725
46.2041
-31.3196
3.80831
-23.2327
-36.9141
-29.1605
-4.03811
2.38686
-11.4597
-7.36099
-8.65425
-10.6309
-12.8635
7.18929
14.4646
-2.21902
30.0445
33.7494
32.5262
-5.92427
3.53234
19.0175
-6.56235
19.1549
32.5516
-69.8822
-99.0073
35.2779
-105.536
-93.0342
29.3918
-98.7351
-149.171
-25.5588
-10.8389
-20.9411
17.1652
51.9466
-31.2871
-4.06396
-0.141094
9.24352
-15.3914
-24.1339
-12.7868
5.85536
-8.04203
4.26925
-3.99143
1.71811
29.0308
-1.54146
-4.53026
-10.0147
-5.27223
1.45422
-42.1884
51.6697
-150.485
-7.82155
-131.85
24.2699
25.389
26.222
12.5413
-10.2403
1.79246
5.80271
-10.8111
16.811
-0.00729039
35.7491
37.4411
24.7205
8.33859
4.7965
4.50365
4.51035
20.7272
-10.6001
-6.43509
-11.3078
14.0413
35.6884
34.318
31.5032
5.99762
9.62867
6.94093
18.8907
-28.259
-49.7307
10.8003
42.2594
-64.7632
-133.479
37.8769
51.9098
-7.17571
21.6414
-16.768
-9.15575
50.0947
136.826
-173.049
42.7221
18.4724
63.58
22.8502
27.0111
70.0933
41.3316
74.9225
115.435
-172.294
69.2373
28.3678
-152.542
-170.571
-5.77762
1.56642
-76.0242
-44.9851
-38.2878
6.29917
48.3517
15.721
3.54405
-24.9765
15.8921
25.2364
6.15031
30.1768
27.2452
36.7867
-22.4078
-36.5481
-9.83152
-14.1137
-12.7509
29.0214
5.47011
-7.12653
-4.93936
-16.9066
-6.55679
-22.6863
1.1629
-30.6626
-37.2442
-11.3264
-26.8552
-24.6032
-7.86735
4.34649
-24.4807
-5.87414
-20.4258
46.2542
-21.0372
4.97518
-20.3436
-32.5288
-27.2919
1.99955
3.78535
-9.62629
-8.70591
-10.6777
-9.02113
-15.6772
-6.06053
17.3048
0.58798
32.7095
34.4034
27.8253
36.3419
-2.55523
5.9072
27.7384
0.141556
21.7935
28.8969
-55.7482
-73.9471
32.2062
-133.475
72.9553
-109.647
-89.133
27.4583
-97.063
-143.563
-28.0264
-8.16618
-22.2848
13.871
46.9323
-24.1284
5.08633
-5.7709
10.9399
-13.2152
-17.4402
-16.8125
6.92926
-17.5438
-2.15183
-6.86597
-7.80942
26.9209
-6.25445
-9.47357
-14.8307
-11.968
-1.55306
54.1121
-136.84
-2.48571
-122.145
21.095
29.15
22.4968
8.39244
-6.62951
1.68372
0.516664
-9.46439
17.5889
-2.30083
30.0977
36.7745
24.7886
10.9258
-0.383562
3.62531
2.46306
29.9558
-12.4609
-4.52867
-5.46979
8.74145
45.38
33.0304
27.0179
3.56392
9.14523
3.17184
16.3463
-29.3095
-45.1549
10.3493
40.917
-43.6938
-127.64
46.6219
65.5602
1.35748
25.5889
-6.4171
-11.8927
54.0006
137.594
-166.756
43.9306
8.39403
65.7022
26.9922
26.6182
63.3093
34.8278
83.2824
113.28
-168.889
67.203
31.3685
-133.384
-155.625
-5.30186
2.88244
-61.5647
17.6788
-45.6771
-31.9282
-41.1107
9.75753
51.9011
18.5083
3.45905
-16.455
23.9269
-95.3081
15.4298
-80.26
3.00661
40.0637
13.0083
34.2026
-21.7583
-38.4666
-7.17516
-9.72047
27.2845
3.0161
-8.12164
-3.68577
-12.3056
-8.33598
-24.8178
-1.35374
-35.7868
-32.9917
-12.4737
-8.52392
-1.32954
-25.0041
-12.3588
-24.8802
47.8716
-29.976
0.958816
-18.4808
-36.9465
-29.2349
-5.45838
4.31461
-10.7911
-9.08761
-5.45206
-7.75302
-17.7819
-3.02455
6.60684
-3.74793
32.392
31.5606
31.2558
-3.50247
4.24347
27.8039
-5.70708
16.7021
35.6924
-73.5863
-93.4784
31.7653
75.6402
-107.313
-87.805
27.7788
-98.6626
-149.839
-30.8581
-19.4607
-26.7307
17.3398
54.7164
-32.6804
-6.58566
-3.77739
8.34594
-16.9461
-17.0599
-14.5139
3.47344
-10.4438
4.87517
-5.04396
-2.47382
30.8182
-4.58451
-8.91456
-10.1901
-3.38475
-3.06606
-20.3702
-29.113
52.3747
-145.488
-7.16906
-126.945
23.5476
27.0152
27.3106
8.29474
-5.27105
-1.27511
0.151464
-9.01937
17.0671
1.06518
33.3587
38.2546
31.2087
7.93619
6.26816
4.79447
6.69027
20.7827
-10.4067
-6.04144
-1.07872
16.9081
38.3539
29.9575
27.4925
2.83273
13.2706
16.7763
17.4347
-31.1987
-45.7122
7.20396
43.0822
-51.0845
-131.81
38.8306
47.4434
5.32958
24.0404
-18.9365
-10.3945
47.1771
140.693
-172.142
42.6614
14.7092
65.9582
29.0564
29.0041
72.4151
39.1415
87.8224
118.071
-165.749
73.4181
29.7499
-153.796
-166.703
-12.2261
-0.975565
-71.7127
-40.8425
-36.8533
8.38308
50.0067
11.7103
5.82797
-24.32
14.7959
20.4989
7.39626
32.8531
28.3329
-24.5739
-36.1164
-14.9808
-7.46889
31.9294
6.20078
-7.13822
-9.66879
-14.1533
-7.756
-25.4978
5.07164
-40.8095
-34.3316
2.05384
-38.0161
-13.7566
-7.84366
10.2405
-20.1455
-8.37066
-21.8697
51.9913
-23.9869
13.0478
-14.6592
-31.0164
-24.4815
2.06363
4.43595
-10.2552
-7.36423
-11.2072
-10.8018
-15.3888
-0.260267
20.3708
1.47306
33.5852
33.0615
30.6104
35.5443
-3.02259
4.14526
26.7189
0.316793
26.2785
27.5372
-53.5452
-78.6301
44.1038
-147.416
78.6013
-105.627
-93.5258
26.7361
-135.394
-97.173
-145.903
-27.7777
-9.8541
-19.3158
15.6607
44.7681
-27.86
-5.6431
-4.0311
10.7615
-12.9893
-20.8881
-15.179
12.6014
-16.8375
6.37665
-6.3883
-4.92938
24.7443
-4.35457
-6.52368
-7.8347
-7.52607
4.05994
-31.7921
66.9209
-137.094
-3.46606
-125.484
24.6258
29.2116
27.2049
13.5001
-8.75585
-6.36429
2.19416
-10.4611
16.9358
-1.4971
33.9352
39.0722
27.309
9.07172
8.09639
11.0378
5.44837
22.189
-9.55485
-4.6074
-3.40306
23.3613
42.6151
34.322
33.5424
5.64395
13.1487
7.86868
21.0088
-28.3475
-40.4814
7.30758
35.3454
-47.2766
-129.389
43.6646
57.884
1.76534
22.5912
-11.4149
-9.26741
53.2984
134.873
-163.285
37.0398
14.3309
63.4969
30.3143
28.8404
70.6609
37.5753
76.5072
107.815
-161.813
64.7815
28.3768
-137.084
-159.991
-7.529
7.32758
-65.8647
24.6702
-43.8149
-29.302
-33.5578
15.7419
52.0881
16.1142
-0.220629
-11.4008
22.7195
19.3901
-83.9039
8.19972
35.9954
23.5079
34.1012
-23.9043
-38.0679
-13.053
-5.32787
30.6598
9.9279
-7.19673
-6.42944
-11.3291
-8.4102
-32.2991
1.45551
-41.8284
-41.2535
-15.9294
-36.1385
-12.0549
2.92643
-28.3817
-4.81283
-20.3491
43.4578
-27.935
3.3311
-21.6708
-39.776
-28.8581
2.19007
5.82696
-12.2242
-6.49017
-7.02127
-11.3966
-17.6914
-12.0584
15.4778
1.30212
31.0425
31.2962
37.4907
-3.68331
0.166617
24.1441
-5.98161
23.8632
37.9454
-70.1501
-92.2745
33.4193
-135.56
73.8019
-109.849
-86.4692
32.1882
-120.314
-104.843
-148.177
-29.8115
-12.0583
-26.4571
10.2315
42.4721
-30.0833
-14.5489
-0.549105
15.5375
-14.3363
-17.855
-14.2141
9.15343
-18.6158
-0.667029
-6.72138
-5.21136
23.9483
-3.89933
-10.2629
-15.8885
-4.19745
-3.69127
-14.1452
-30.0717
55.8575
-145.343
-0.515868
-125.202
22.9492
33.601
27.2969
8.17544
-9.56354
3.82419
2.14277
-8.02379
14.5597
3.28802
32.1737
42.7924
21.5302
5.45323
8.1809
2.48399
6.67492
28.404
-9.66946
-3.56839
-9.44348
11.0401
39.0773
27.4517
23.8381
5.30509
13.4534
7.68059
17.4
-36.6534
-46.9108
36.935
-41.0131
-130.751
42.7068
58.5139
2.58623
26.0905
-13.8056
-7.70351
54.3849
137.63
-159.337
31.9181
18.9989
64.7587
23.3559
27.5727
68.3972
43.1573
85.9598
113.03
-151.594
59.5167
34.1427
-153.978
-171.062
-6.54133
-3.05592
-59.398
-45.1117
-37.6176
5.93773
45.3318
18.1227
10.2234
-14.0161
26.1004
15.4431
12.2031
33.0712
35.0103
37.0289
-19.4414
-34.7978
-8.30549
-4.04461
29.4847
5.57438
-2.37147
-2.30018
-8.25304
-6.8503

## Sheet: Fig2S7D
charge_diff
0.0533567
0.152291
0.106925
-0.509262
-0.331976
-0.0251951
0.30809
0.0573931
-0.50639
0.170595
-0.613553
-0.537467
-1.08378
0.204062
-0.635495
-0.168055
0.0971353
0.0277422
-0.457339
0.0497733
-0.78808
0.290096
-0.171462
-0.0705832
0.0382826
-0.7382
-0.683819
-0.0993567
-0.407501
0.0427406
-0.0776543
-0.571185
-0.446619
-0.438049
-0.492717
0.43869
0.35899
-1.33908
-2.13277
0.270043
-0.298269
0.00627945
0.0923295
0.647114
-0.638553
-0.288308
-0.623722
-0.178066
-0.366248
-0.265936
-0.287447
-0.0769686
-0.179661
0.123401
-1.16143
-0.262193
1.3514
0.403457
0.547433
-0.0392564
-0.121988
-0.232734
0.305877
-0.701831
-0.561626
-0.033116
-0.062264
-0.231634
0.557705
0.0240298
0.378997
-0.524461
-0.073862
0.361554
0.159662
-0.187869
0.153141
-0.73284
0.224621
-0.131828
0.467
-0.16359
-0.326937
0.0674767
-0.0630297
-0.814018
-0.51288
-0.762852
0.661241
-0.0469707
0.0546419
1.4527
-0.624153
-0.447542
-1.30141
0.0596351
-0.230546
0.603017
0.190828
-0.459223
0.229952
-0.221782
-0.277596
-1.25595
-0.524191
0.0733147
-0.206745
-0.593562
0.10306
0.557821
0.359172
-0.932147
-0.750672
0.483566
0.460933
-0.815689
2.28814
-0.119349
1.97847
-1.82612
0.710664
-1.16346
0.336903
-2.99991
-2.088
-1.31878
1.87748
-0.367821
0.15356
-0.0959538
1.61416
0.146994
-0.0683169
0.340249
-0.59194
-0.209432
0.0963569
0.0225649
0.150946
0.189107
0.270845
0.332446
0.123271
-0.154415
-0.327667
-1.18238
0.159375
-0.516406
-0.516542
-0.375664
-0.224633
0.0734821
-0.337578
-0.398755
0.198203
0.240029
-0.313687
-0.023501
0.0262943
0.0651078
-0.970059
-0.707806
-1.25928
-0.318154
0.501419
1.21958
-0.257219
0.388675
0.0287356
-1.01463
-0.22189
0.0768708
0.415076
-0.34562
-0.0511747
0.210196
-0.0036276
0.497434
-0.308135
0.122501
-0.268382
-1.41551
-0.616773
0.282195
0.131731
-0.0956557
-0.271575
-0.761957
0.559796
-0.197765
0.248054
-0.542097
-0.0289366
0.354164
0.537946
-1.05368
0.0482367
-1.1492
0.49505
-2.00748
-0.0705961
-0.148125
0.470477
0.465195
0.535164
0.231297
-0.441405
0.744476
-0.82119
0.120631
0.239725
-0.13933
0.179756
-0.672406
-0.0159111
-1.04524
0.175059
0.569055
-0.0806001
-0.426568
-0.330943
-0.164695
-0.0533115
0.63469
-0.016278
-0.38949
-0.899758
-0.597371
-0.144792
1.00741
-0.01148
-1.09811
-0.256055
-0.268844
-0.0851646
-0.0555041
-0.667695
-0.23501
0.702518
0.160304
-0.0313631
-0.794659
-1.03261
0.41467
-0.918948
-0.615827
0.0410378
-0.246538
-0.376682
-2.42396
0.929998
-0.397796
-0.130891
0.55586
-0.283315
0.180016
-0.429126
0.086096
-0.598199
0.217985
-0.612809
-0.274067
-0.422551
-0.380695
-0.851012
0.327565
0.589365
-2.94902
0.650222
-0.428787
-0.25021
-0.388891
0.417443
-0.111881
0.215979
-0.385206
1.32853
0.244849
0.646846
-0.473328
-4.48774
0.399805
-0.533306
-0.0458499
-0.719695
-0.390727
0.715321
-0.376616
0.699806
-1.02071
-1.33158
0.16847
-0.521993
1.16772
-1.10394
-0.331064
1.03854
0.100812
0.279718
-0.770047
0.345956
-0.0348623
0.990814
-0.790301
-1.06524
-0.0678745
0.76198
-0.248661
0.549988
-0.767018
-0.111791
0.303577
-0.349275
1.04226
-0.0927245
0.262129
0.346297
0.673212
-0.939056
0.787936
-0.40977
-0.226791
-0.608514
-0.663588
-0.584515
0.678662
0.523169
-0.138402
0.00676304
0.0399507
-0.657741
-0.717331
-1.08183
-0.5509
-0.712637
-0.0370104
-0.491016
-1.10946
-0.109719
0.299422
0.146652
-0.139101
0.486118
-0.11537
-1.17123
-0.38115
-0.41299
-0.854288
-0.18211
-0.596973
-0.0842433
-0.297237
0.227335
-1.1792
0.529148
-0.0833304
-0.769283
-1.50344
-0.316444
-1.35811
-0.00559618
-0.396807
-0.0232344
0.32941
-0.162159
0.0150204
-0.268191
0.0313519
-0.10119
0.133537
0.0321909
-0.858059
-0.0342793
-1.55281
-1.0442
-1.57542
0.652752
0.519447
-0.148946
-0.14515
-0.197375
-0.251778
-0.296752
-0.148272
-0.133504
-0.510542
0.318916
0.378079
-0.833493
-0.199394
1.32589
-1.00264
-1.30766
-0.26159
-0.0294847
-0.731306
-0.524488
-0.566691
-0.369737
0.680092
-0.372427
-0.337755
0.19803
-0.425775
-0.165999
0.25331
-0.465599
-0.468705
-0.610091
-0.211443
0.964559
-0.303848
-0.600206
-0.148357
0.595124
0.152407
-0.411305
-0.0722837
0.730883
-0.302699
-0.75704
-0.318951
0.551146
-0.109377
1.79952
0.478765
-1.14729
-1.29847
0.363492
1.02665
1.42261
0.459916
-0.187293
1.95785
0.869629
-1.08176
0.242419
2.2594
0.571854
-0.966191
1.22656
-0.855008
0.169031
-0.807489
-2.64431
-2.49055
-0.172721
-1.34999
0.903918
-1.38546
2.3945
0.702336
0.269367
0.0730744
0.261476
-0.566429
0.441221
0.64181
0.546081
-0.0387935
-0.382673
0.838653
-0.142188
0.112257
0.693936
2.48183
-0.720061
0.416523
0.163583
2.17219
-0.152194
0.18422
-0.0781071
0.303587
0.259734
-1.01762
-0.526032
-0.0545547
0.589937
-0.200033
0.373561
-0.619082
-0.493281
-0.185126
-1.68836
0.0726513
-0.399901
-0.155164
-0.432007
-0.313037
-0.0146179
-0.359433
0.469621
-0.564549
-0.418129
-0.140485
0.265146
0.257158
0.375093
-0.349907
0.102455
-0.270093
-0.24166
-0.17417
-0.110569
-0.304237
-0.384378
-0.239759
-0.360413
0.327808
0.151238
-0.40817
-1.37395
0.186592
0.143287
1.49935
-0.576746
-0.0612691
-0.270677
0.338699
-0.630512
0.489834
-0.313042
0.142215
-0.101763
0.333309
0.208644
-0.298516
0.536319
0.837883
0.614028
0.191647
-0.0276589
0.257365
-1.57063
-0.00787211
-1.52707
-1.90038
-0.0664955
-0.222584
0.17763
-0.249708
-0.287259
-0.92629
0.0120902
0.0179658
0.342604
-1.53003
-0.620642
1.14042
-0.236713
-0.728158
-0.235053
-0.698871
0.69507
0.119006
0.480006
-0.169112
-0.370639
0.646036
0.2232
-0.686918
-0.697304
-0.695605
0.17468
0.197704
0.058741
-0.139393
0.0119179
0.223035
0.473809
-0.185596
-0.377089
-0.0723035
-0.415457
-0.773942
-0.0139065
-0.122329
-0.570912
0.145218
0.0132979
-0.0851511
-0.334791
-0.580216
1.05942
0.31964
0.0487765
-3.43606
0.628054
-0.304891
2.16409
-0.616609
2.10784
0.645475
-0.224521
-0.477679
-1.62839
1.70312
1.12897
-0.524418
-3.06864
-0.776137
-0.11402
0.156145
-2.10891
-1.10601
3.06918
-1.19131
0.568768
0.544369
-0.177302
-1.86989
1.05844
-0.356748
-0.888704
0.221705
0.235014
-0.879809
0.758596
1.15116
-0.28639
0.534932
-0.245096
-0.885945
0.313105
0.0501562
0.690367
-0.282549
-0.0734221
0.598313
2.53376
0.211284
-0.137833
-0.206661
-0.497141
0.0989368
0.244166
0.148194
-0.436964
-0.0983837
-0.300927
0.182135
-0.277483
0.290829
-0.876382
-0.486707
0.211772
0.136633
-0.264167
-0.101327
0.0177018
-0.318557
-0.749369
0.466367
0.281532
-0.0288571
0.131154
-0.0725304
0.551459
-0.0594464
-0.164841
-0.67092
-0.362095
-0.489452
-0.90618
0.142641
-0.389445
-0.461535
-0.0141154
-0.544683
-0.13733
-0.189202
0.388625
-0.203197
-0.186669
1.18829
0.074133
0.248492
-0.189875
1.8218
1.7817
-0.312465
0.320602
1.31299
1.58433
0.0826823
0.0234182
0.29514
-0.174658
0.109198
0.221035
0.221074
-0.263956
0.444944
0.363945
-0.122596
-0.0674345
0.470066
-0.790471
0.080099
-0.353657
-0.163439
-0.0763872
0.180891
-0.108941
0.450538
-0.171676
-0.685623
0.207279
0.179989
-0.252248
0.0435152
0.186164
-1.00926
0.153676
0.0379773
-0.368274
-0.776519
0.162536
0.417254
0.147848
-0.497431
-0.561186
-0.216965
-0.0489066
-0.364898
-0.256405
-0.280758
-0.589159
-0.00912187
-1.94846
0.389629
0.127332
-0.276906
-0.41995
-0.834552
-0.780144
-0.213346
0.0752661
-0.743891
-0.0127914
-0.055744
-0.450403
-0.0410704
0.279817
-2.75131
0.241458
1.15335
-1.24612
0.885715
-0.278091
1.21162
-0.18975
-1.12052
-0.0118607
-0.0425972
0.0406467
-1.2591
1.31988
0.701034
-2.10639
-0.686008
1.51943
-0.862098
1.7444
0.133094
-0.0879406
1.09015
-1.7701
0.115738
-0.284051
-1.55169
-0.885118
-0.395795
1.69304
-0.411935
-0.054895
2.30928
-0.00423697
-0.783189
0.500507
-0.0931217
0.205639
-0.178268
-0.869143
1.14968
0.0142581
-0.178076
0.589895
-0.0129874
-0.233811
-0.491488
0.820871
-0.308199
-0.719142
0.0539866
-0.231157
-3.23704
-0.110612
-0.309441
-0.413366
-0.686616
-0.962148
-3.41707
-0.856645
-0.417242
-0.145608
0.345342
-0.39091
-1.18915
-0.252699
-0.118008
0.11351
0.0423295
0.276176
-0.0240632
0.830565
-0.0925614
0.183864
-0.244301
0.250831
-0.731825
0.469285
-0.273707
-0.643782
-1.03858
-0.07174
-0.499951
-0.489813
-0.304062
0.32564
0.87391
-0.580013
-0.274772
0.454494
1.06092
-0.101243
-1.37972
0.679966
-0.87988
2.09108
1.09699
-0.551454
-0.100678
-0.252321
0.131683
0.393322
-0.174198
0.0433205
-1.18973
-0.0164784
-0.357559
-0.3551
-0.0797722
-0.506217
-0.57392
0.57381
-1.25752
-0.968265
-0.056213
-0.269688
-0.353236
-0.0712097
0.296715
-0.100027
0.253508
-0.386035
-1.34469
-0.131497
-1.39334
-0.216292
-0.372085
-0.226235
-0.422477
-0.0461417
0.447655
-0.217487
0.556815
-0.209446
-0.934274
-0.408018
-0.0565573
-0.630893
-0.0918109
-0.0815129
-0.645137
0.522607
-1.22314
1.27499
0.739153
-0.852394
1.61102
-0.255237
0.022477
0.0506265
-0.436352
-0.463788
-0.0837477
0.080345
0.826516
-0.923955
-0.116536
-0.137836
-0.460533
-0.34266
0.0190886
0.968285
0.874856
-3.14899
1.43801
0.282197
0.559442
0.778769
1.10582
1.65419
-0.0928665
-0.650376
-0.276399
0.871371
0.459893
-1.61403
-2.1291
-0.28237
0.482171
-0.734311
-1.51881
0.499572
1.67596
-0.238763
0.141106
0.949529
-1.77811
0.54044
-0.495561
0.235083
-2.18921
-0.458635
1.51894
1.00205
2.61678
0.462983
1.16261
0.185224
0.222777
0.784486
-0.614616
-0.226194
-0.304302
-2.13284
0.342598
-0.259304
0.103093
-0.29021
-0.0258142
-0.416079
-0.16663
-0.839271
0.291077
-0.307746
-0.698229
-0.348072
0.142971
0.125896
-0.393709
-0.734209
-0.0133297
0.141643
-0.149657
0.407163
0.14906
-0.0027766
0.206262
-1.47177
0.252898
-1.4813
0.264545
-0.314295
0.355094
-0.0769146
0.458356
0.566799
-0.186327
-0.0943953
-0.865503
0.268084
-0.20748
0.375356
0.046457
-0.0773384
-0.343922
0.512619
-0.290013
-0.546856
-0.448593
-0.134832
-0.144324
-0.487573
0.082726
0.231785
-2.17627
-0.0795527
-1.35786
-1.94534
0.215075
0.0244429
0.138978
0.0588439
0.0864067
0.250805
-0.104656
-0.592214
0.172901
0.216577
-0.0935946
0.0736949
0.332437
-1.59765
0.484447
-0.319885
0.102196
-0.0616978
-0.114454
0.00353299
-0.0731146
-0.0909888
1.04263
-0.331682
-0.554957
-0.728997
-0.226581
-0.287992
-0.409143
-0.213165
-0.147056
-0.381534
0.217546
0.0325294
-0.214845
0.270496
-0.103056
-0.714966
0.3467
-0.304401
-0.493817
-0.162586
-0.289784
0.27098
-0.175577
-0.272105
-0.509939
0.899555
0.82375
-0.290123
4.67956
-0.0731972
-0.594468
-0.0529328
-0.516312
0.22258
-0.78258
-0.336077
-0.491748
-0.735719
-0.54884
0.308779
0.0468635
-0.330883
-0.228375
1.03975
1.35336
-0.595377
1.01702
0.80222
0.670887
-0.908851
0.824281
0.0342777
-0.270642
-0.171146
-0.524057
0.268892
0.708172
-1.8798
-0.418365
-0.955206
-0.46013
-1.12372
0.0353672
-1.4499
3.07779
-1.70575
-0.754865
-1.49443
-0.312311
-1.08531
-0.657116
-0.29436
0.121912
0.198652
-0.994002
0.812068
0.190819
0.844224
-0.805284
0.71698
-0.432713
-0.591427
-0.0162037
0.680914
-0.322165
-0.408985
-0.117326
0.198538
0.0603858
-0.17149
-0.762775
0.00112367
-0.538736
-0.372164
0.0719226

## Sheet: Fig2S8A
barcode	charge
l5Sp	1.29683
l6Sp	0.917431
l8Sp	0.686813
l9Sp	1.04012
l3Sp	0.880282
l2Sp	1.45719
l4Sp	0.809061
l7Sp	0
l8Sp	0
l5Sp	0.716846
l9Sp	0.173611
l6Sp	0.174825
l7Sp	0.515464
l8Sp	0
l9Sp	0.533808
l1Sp	0
l4Sp	0.571429
l6Sp	0.350877
l2Sp	0.335008
l7Sp	0.66778
l8Sp	0.173611
l9Sp	0.374532
l6Sp	0.831947
l1Sp	1.03986
l2Sp	1.87713
l3Sp	1.92644
l7Sp	1.57068
l8Sp	1.08893
l9Sp	1.16667
l3Sp	0.464396
l1Sp	0.784929
l4Sp	0.771605
l7Sp	0.706714
l8Sp	0.654664
l5Sp	1.26939
l9Sp	1.21107
l1Sp	0.543478
l3Sp	0.737463
l4Sp	0
l2Sp	0.544959
l5Sp	0.642055
l6Sp	0.481541
l7Sp	0.511945
l6Sp	0
l1Sp	0.408719
l2Sp	0.137552
l3Sp	0.435414
l4Sp	0.288184
l5Sp	0.145349
l3Sp	0.484848
l6Sp	0.765697
l4Sp	1.00125
l7Sp	0.455927
l8Sp	0.515464
l5Sp	0.115473
l9Sp	0.675676

[truncated: 27 more sheets: Fig2S8B, Fig2S8C, Fig2S9, Fig3A, Fig3B, Fig3C, Fig3S1A, Fig3S1B, Fig3S2, Fig3S3, Fig4A, Fig4B, Fig4S1A, Fig4S1B, Fig4S2A, Fig4S2B, Fig5B, Fig5C, Fig5S1, Fig5S2A …]
